# Supplementary material for: Population-scale whole genome sequencing identifies 271 highly polymorphic short tandem repeats from Japanese population
Source: Heliyon. 2018 May 22;4(5):e00625. doi: 10.1016/j.heliyon.2018.e00625 (PMC5986539; doi:10.1016/j.heliyon.2018.e00625)
Supplement: Supplementary Table 1 [file mmc6.xlsx]

## Sheet: 23STRs
Supplementary Table 1 Statistical values of 1KJPN-23STRs.
	N	Observed Heterozygosity	Expected Heterozygosity	Power of discrimination	HWE-p	HWE-p SE
D1S1656	298	0.0213423	0.843988	0.845908	0	0
TPOX	2140	0.630841	0.659582	0.8232	0.0495	0.0095
D2S441	2140	0.770093	0.765035	0.90995	0.6928	0.0228
D2S1338	2108	0.6926	0.856032	0.96206	0	0
D3S1358	2138	0.659495	0.702661	0.865355	0.2509	0.0343
FGA	2140	0.630841	0.864122	0.956546	0	0
D5S818	2140	0.765421	0.78641	0.922418	0.1856	0.0228
CSF1PO	2140	0.717757	0.723511	0.881551	0.2516	0.0239
SE33	1558	0.308087	0.914992	0.954556	0	0
D7S820	2140	0.752336	0.775201	0.916555	0.3079	0.0242
D8S1179	2140	0.834579	0.838577	0.953284	0.4959	0.0355
D10S1248	2138	0.74275	0.775575	0.915045	0.1274	0.0321
TH01	2140	0.709346	0.710057	0.863363	0.7535	0.0265
vWA	2066	0.545015	0.762839	0.905844	0	0
D12S391	186	0.0107527	0.862947	0.862527	0	0
D13S317	2140	0.828972	0.812696	0.936833	0.0007	0.0004
PentaE	1858	0.383208	0.83141	0.922563	0	0
D16S539	1610	0.237267	0.767744	0.854229	0	0
D18S51	2136	0.791199	0.855228	0.962781	0	0
D19S433	2138	0.68101	0.763798	0.913586	0	0
D21S11	622	0.514469	0.653297	0.685684	0	0
PentaD	2128	0.719925	0.791581	0.92913	0	0
D22S1045	2140	0.748598	0.7591	0.901011	0.2902	0.039
N	: The number of alleles for which the number of repeat unit was determined.
HWE-p	: Probability value of Herdy-Weinberg equilibrium exact test.
HWE-p SE	: Standerd error of probability value of Herdy-Weinberg equilibrium exact test.
