# Supplementary material for: Population-scale whole genome sequencing identifies 271 highly polymorphic short tandem repeats from Japanese population
Source: Heliyon. 2018 May 22;4(5):e00625. doi: 10.1016/j.heliyon.2018.e00625 (PMC5986539; doi:10.1016/j.heliyon.2018.e00625)
Supplement: Supplementary Table 2 [file mmc7.xlsx]

## Sheet: tetra
Supplementary Table 2 Selected four basepair repeat unit STR loci and their statistics.
Chromosome	The human genome reference build hg19				Repeat number of samples	Allele variation	Repeat pattern of reference	Repeat pattern of samples	PD	Exp-HZ	Obs-HZ	Total	HWE-p
	Location of repeat region start	Location of repeat region stop	Repeat unit	Repeat number
chr1	12985621	12985678	ATAA	14.5	8.5 9.25 9.5 10.25 10.5 11.5 12.5 13.5 14.5 15.5 16.25 16.5	12	ATAAATAAATAAATAAATAAATAAATAAATAAATAAATAAATACATACATACAATAAA	ATAAATAAATAAATAAATAAATAAATAAATAAAT,ATAAATAAATAAATAAATAAATAAATAAATAAATAAA,ATAAATAAATAAATAAATAAATAAATAAATAAATAAAT,ATAAATAAATAAATAAATAAATAAATAAATAAATAAATAAA,ATAAATAAATAAATAAATAAATAAATAAATAAATAAATAAAT,ATAAATAAATAAATAAATAAATAAATAAATAAATAAATAAATACAT,ATAAATAAATAAATAAATAAATAAATAAATAAATAAATAAATACATACAT,ATAAATAAATAAATAAATAAATAAATAAATAAATAAATAAATACATACATACAA,ATAAATAAATAAATAAATAAATAAATAAATAAATAAATAAATACATACA…	0.88897	0.805809	0.982243	2140	0
chr1	56936756	56936835	GAAA	20	11 12 12.75 13 14 14.75 15 16 16.5 17 17.5 18 18.5 19 19.75 20 20.5 20.75 21 21.75 22 22.75 23 23.75 24 24.75 25 25.75	28	GAAAGAGAGAAAGAGAAAGAAAGAAAGAAAGAAAGAAAGAAAGAAAGAAAGAAAGAAAGAAAGAAAGAAAGAAAGAAAGA	GAAAGAGAGAAAGAGAAAGAAAGAAAGAAAGAAAGAAAGAAAGA,GAAAGAGAGAAAGAGAAAGAAAGAAAGAAAGAAAGAAAGAAAGAAAGA,GAAAGAGAGAAAGAGAAAGAAAGAAAGAAAGAAAGAAAGAAAGAAAGAAAG,GAAAGAGAGAAAGAGAAAGAAAGAAAGAAAGAAAGAAAGAAAGAAAGAAAGA,GAAAGAGAGAAAGAGAAAGAAAGAAAGAAAGAAAGAAAGAAAGAAAGAAAGAAAGA,GAAAGAGAGAAAGAGAAAGAAAGAAAGAAAGAAAGAAAGAAAGAAAGAAAGAAAGAAAG,GAAAGAGAGAAAGAGAAAGAAAGAAAGAAAGAAAGAAAGAAAGAAAGAAAGAAAGAAAGA,GAAAGAGAGAAAGAGAAAGAAA…	0.977911	0.893431	0.87757	2140	0
chr1	63652412	63652476	AAAG	16.25	6.25 7.25 8.25 9.25 10.25 11.25 12.25 13.25 14.25 15.25 16.25 17.25 18.25 19.25 21.25 22.25	16	AAAGAAAGAAAGAAAGAAAGAAAGAAAGAAAGAAAGAAAGAAAGAAAGAAAGAAAGAAAGAAAGA	AAAGAAAGAAAGAAAGAAAGAAAGA,AAAGAAAGAAAGAAAGAAAGAAAGAAAGA,AAAGAAAGAAAGAAAGAAAGAAAGAAAGAAAGA,AAAGAAAGAAAGAAAGAAAGAAAGAAAGAAAGAAAGA,AAAGAAAGAAAGAAAGAAAGAAAGAAAGAAAGAAAGAAAGA,AAAGAAAGAAAGAAAGAAAGAAAGAAAGAAAGAAAGAAAGAAAGA,AAAGAAAGAAAGAAAGAAAGAAAGAAAGAAAGAAAGAAAGAAAGAAAGA,AAAGAAAGAAAGAAAGAAAGAAAGAAAGAAAGAAAGAAAGAAAGAAAGAAAGA,AAAGAAAGAAAGAAAGAAAGAAAGAAAGAAAGAAAGAAAGAAAGAAAGAAAGAAAGA,AAAGAAAGAAAGAAAGAAAGA…	0.958087	0.841478	0.828037	2140	0.1403
chr1	71495647	71495668	AAAT	5.5	2.5 3.25 4 4.5 4.75 5.25 5.5 6 6.25 6.75 7 7.5 7.75 8.5	14	AAATAAGTAAATAAATAAATAA	AAATAAGTAA,AAATAAGTAAATA,AAATAAGTAAATAAAT,AAATAAGTAAATAAATAA,AAATAAGTAAATAAATAAA,AAATAAGTAAATAAATAAATA,AAATAAGTAAATAAATAAATAAAT,AAATAAGTAAATAAATAAATAAATA,AAATAAGTAAATAAATAAATAAATAAA,AAATAAGTAAATAAATAAATAAATAAAT,AAATAAGTAAATAAATAAATAAATAAATAA,AAATAAGTAAATAAATAAATAAATAAATAAA,AAATAAGTAAATAAATAAATAAATAAATAAATAA	0.888991	0.80189	0.953271	2140	0
chr1	80115411	80115486	CTTT	19	12 13 13.5 14 15 16 17 18 18.5 19 20 21 22 23	14	CTTTCTTTCTTCTCTTTCTTTCTTTCTTTCTTTCTTTCTTTCTTTCTTTCTTTCTTTCTTTCTTTCTTTCATTCTT	CTTTCTTTCTTCTCTTTCTTTCTTTCTTTCTTTCTTTCTTTCTTTCTT,CTTTCTTTCTTCTCTTTCTTTCTTTCTTTCTTTCTTTCTTTCTTTCTTTCTT,CTTTCTTTCTTCTCTTTCTTTCTTTCTTTCTTTCTTTCTTTCTTTCTTTCTTTC,CTTTCTTTCTTCTCTTTCTTTCTTTCTTTCTTTCTTTCTTTCTTTCTTTCTTTCTT,CTTTCTTTCTTCTCTTTCTTTCTTTCTTTCTTTCTTTCTTTCTTTCTTTCTTTCTTTCTT,CTTTCTTTCTTCTCTTTCTTTCTTTCTTTCTTTCTTTCTTTCTTTCTTTCTTTCTTTCTTTCTT,CTTTCTTTCTTCTCTTTCTTTCTTTCTTTCTTTCTTTCTTTCTTTCTTTCTTTCTTTCT…	0.97002	0.873139	0.856075	2140	0.2513
chr1	96388968	96389023	GATA	14	11 11.75 12 13 13.75 14 14.5 14.75 15 15.75 16 16.75 17 17.75 18	15	GATATATAGATATATAGATAGATAGATAGATAGATAGATAGATAGATAGATAGATA	GATATATAGATATATAGATAGATAGATAGATAGATAGATAGATA,GATATATAGATATATAGATAGATAGATAGATAGATAGATAGATAGAT,GATATATAGATATATAGATAGATAGATAGATAGATAGATAGATAGATA,GATATATAGATATATAGATAGATAGATAGATAGATAGATAGATAGATAGATA,GATATATAGATATATAGATAGATAGATAGATAGATAGATAGATAGATAGATAGAT,GATATATAGATATATAGATAGATAGATAGATAGATAGATAGATAGATAGATAGATAGA,GATATATAGATATATAGATAGATAGATAGATAGATAGATAGATAGATAGATAGATAGAT,GATATATAGATATATAGATAGATAGATAG…	0.942016	0.824375	0.841121	2140	0
chr1	104702933	104703011	GAAA	19.75	11.75 12.75 14.75 15.75 16.75 17.75 18.75 19.75 20.75	9	GAAAGAAAGAAAGAAAGAAAGAAAGAAAGAAAGAAAGAAAGAAAGAAAGAAAGAAAAAGAAAGAGAGAGAAAGAAAGAA	GAAAGAAAGAAAGAAAGAAAGAAAGAAAGAAAGAAAGAAAGAAAGAA,GAAAGAAAGAAAGAAAGAAAGAAAGAAAGAAAGAAAGAAAGAAAGAAAGAA,GAAAGAAAGAAAGAAAGAAAGAAAGAAAGAAAGAAAGAAAGAAAGAAAGAAAGAAAAAG,GAAAGAAAGAAAGAAAGAAAGAAAGAAAGAAAGAAAGAAAGAAAGAAAGAAAGAAAAAGAAAG,GAAAGAAAGAAAGAAAGAAAGAAAGAAAGAAAGAAAGAAAGAAAGAAAGAAAGAAAAAGAAAGAGAG,GAAAGAAAGAAAGAAAGAAAGAAAGAAAGAAAGAAAGAAAGAAAGAAAGAAAGAAAAAGAAAGAGAGAGAA,GAAAGAAAGAAAGAAAGAAAGAAAGAAAGAAAGAA…	0.953612	0.835741	0.813084	2140	0.4281
chr1	105083241	105083272	TATC	8	0.25 1 2.25 3.25 3.5 4.25 5 6 7 8 8.25 9 9.25 9.75 10 10.25 11 11.25 12 12.25 13	21	TATCTATCTATCTATCTATCTATCTATCTATC	T,TATC,TATCTATCT,TATCTATCTATCT,TATCTATCTATCTA,TATCTATCTATCTATCT,TATCTATCTATCTATCTATC,TATCTATCTATCTATCTATCTATC,TATCTATCTATCTATCTATCTATCTATC,TATCTATCTATCTATCTATCTATCTATCTATCT,TATCTATCTATCTATCTATCTATCTATCTATCTATC,TATCTATCTATCTATCTATCTATCTATCTATCTATCT,TATCTATCTATCTATCTATCTATCTATCTATCTATCTAT,TATCTATCTATCTATCTATCTATCTATCTATCTATCTATC,TATCTATCTATCTATCTATCTATCTATCTATCTATCTATCT,TATCTATCTATCTATCTATCTATCTATC…	0.963885	0.858023	0.838318	2140	0
chr1	105415937	105415988	GGAA	13	5.75 9.75 10.75 11 11.75 12 12.75 13 14 15 16 17	12	GGAAGGAAGGAAGGAAGGAAGGAAGGAAGGAAGGAAGGAAGGAAGGAAGGAA	GGAAGGAAGGAAGGAAGGAAGGA,GGAAGGAAGGAAGGAAGGAAGGAAGGAAGGAAGGAAGGA,GGAAGGAAGGAAGGAAGGAAGGAAGGAAGGAAGGAAGGAAGGA,GGAAGGAAGGAAGGAAGGAAGGAAGGAAGGAAGGAAGGAAGGAA,GGAAGGAAGGAAGGAAGGAAGGAAGGAAGGAAGGAAGGAAGGAAGGA,GGAAGGAAGGAAGGAAGGAAGGAAGGAAGGAAGGAAGGAAGGAAGGAA,GGAAGGAAGGAAGGAAGGAAGGAAGGAAGGAAGGAAGGAAGGAAGGAAGGA,GGAAGGAAGGAAGGAAGGAAGGAAGGAAGGAAGGAAGGAAGGAAGGAAGGAAGGAA,GGAAGGAAGGAAGGAAGGAAGGAAGGAAGGAAGGAAGGAA…	0.95609	0.837147	0.831776	2140	0.9873
chr1	148655980	148655998	GATA	4.75	0.25 0.75 1.25 1.75 2.25 2.75 3.25 3.75 4.25 4.75 5.25 5.75 6.25 6.75 7.25 7.75 8.25 8.75 9.75 10.25 10.75 11.25	22	GATAGAGTAGATAGATAGA	G,GAT,GATAG,GATAGAG,GATAGAGTA,GATAGAGTAGA,GATAGAGTAGATA,GATAGAGTAGATAGA,GATAGAGTAGATAGATA,GATAGAGTAGATAGATAGAAG,GATAGAGTAGATAGATAGAAGAT,GATAGAGTAGATAGATAGAAGATAG,GATAGAGTAGATAGATAGAAGATAGAT,GATAGAGTAGATAGATAGAAGATAGATAG,GATAGAGTAGATAGATAGAAGATAGATAGAT,GATAGAGTAGATAGATAGAAGATAGATAGATAG,GATAGAGTAGATAGATAGAAGATAGATAGATAGAT,GATAGAGTAGATAGATAGAAGATAGATAGATAGATAGAT,GATAGAGTAGATAGATAGAAGATAGATAGATAGATAG…	0.920271	0.837631	0.998131	2140	0
chr1	160638058	160638085	TTTC	7	1 2 7 8 9 10 10.75 11 12 13 14 15 16 17 18	15	TTTCTTTCTTTCTTTCTTTCTTTCTTTC	TTTC,TTTCTTTC,TTTCTTTCTTTCTTTCTTTCTTTCTTTCTTTC,TTTCTTTCTTTCTTTCTTTCTTTCTTTCTTTCTTTC,TTTCTTTCTTTCTTTCTTTCTTTCTTTCTTTCTTTCTTTC,TTTCTTTCTTTCTTTCTTTCTTTCTTTCTTTCTTTCTTTCTTT,TTTCTTTCTTTCTTTCTTTCTTTCTTTCTTTCTTTCTTTCTTTC,TTTCTTTCTTTCTTTCTTTCTTTCTTTCTTTCTTTCTTTCTTTCTTTC,TTTCTTTCTTTCTTTCTTTCTTTCTTTCTTTCTTTCTTTCTTTCTTTCTTTC,TTTCTTTCTTTCTTTCTTTCTTTCTTTCTTTCTTTCTTTCTTTCTTTCTTTCTTTC,TTTCTTTCTTTCTTTCTTTCTTTCTT…	0.971372	0.876753	0.857944	2140	0.1003
chr1	161427443	161427514	GAAA	18	5.5 5.75 6.5 7.5 7.75 8.5 9.75 10.75 11 11.75 12 12.75 13 13.75 14 14.75 15 15.75 16 16.75 17 17.75 18 18.75 19 20	26	GAAAGAAAGAAAGAAAGAAAGAAAGAAAGAAAGAAAGAAAGAAAGAAAGAAAGGAAGAAAGAAAGAAAGAAA	GAAAGAAAGAAAGAAAGAAAGA,GAAAGAAAGAAAGAAAGAAAGAA,GAAAGAAAGAAAGAAAGAAAGAAAGA,GAAAGAAAGAAAGAAAGAAAGAAAGAAAGA,GAAAGAAAGAAAGAAAGAAAGAAAGAAAGAA,GAAAGAAAGAAAGAAAGAAAGAAAGAAAGAAAGA,GAAAGAAAGAAAGAAAGAAAGAAAGAAAGAAAGAAAGAA,GAAAGAAAGAAAGAAAGAAAGAAAGAAAGAAAGAAAGAAAGAA,GAAAGAAAGAAAGAAAGAAAGAAAGAAAGAAAGAAAGAAAGAAA,GAAAGAAAGAAAGAAAGAAAGAAAGAAAGAAAGAAAGAAAGAAAGAA,GAAAGAAAGAAAGAAAGAAAGAAAGAAAGAAAGAAAGAAAGAAAGAAA,G…	0.908107	0.865359	1	2140	0
chr1	174287719	174287783	TTTC	16.25	9.5 9.75 10.75 11.75 12.25 12.75 13.25 14.25 15.25 16.25 17.25 18.25 19.25 20.25 21.25 22.25 23.25	17	TTTCTTTCTTTCTTTCTTTCTTTCTTTCTTTCTTTCTTTCTTTCTTTCTTTCTTTTTCTTTCTTT	TTTCTTTCTTTCTTTCTTTCTTTCTTTCTTTCTTTCTT,TTTCTTTCTTTCTTTCTTTCTTTCTTTCTTTCTTTCTTT,TTTCTTTCTTTCTTTCTTTCTTTCTTTCTTTCTTTCTTTCTTT,TTTCTTTCTTTCTTTCTTTCTTTCTTTCTTTCTTTCTTTCTTTCTTT,TTTCTTTCTTTCTTTCTTTCTTTCTTTCTTTCTTTCTTTCTTTCTTTCT,TTTCTTTCTTTCTTTCTTTCTTTCTTTCTTTCTTTCTTTCTTTCTTTCTTT,TTTCTTTCTTTCTTTCTTTCTTTCTTTCTTTCTTTCTTTCTTTCTTTCTTTCT,TTTCTTTCTTTCTTTCTTTCTTTCTTTCTTTCTTTCTTTCTTTCTTTCTTTCTTTTT,TTTCTTTCTTTCTT…	0.959546	0.849279	0.829907	2140	0
chr1	179256463	179256517	AGAA	13.75	7.75 8.75 9.75 10.75 11.5 11.75 12.75 13.75 14.75 15.75 16.75 17.75 18 18.75 19.75 20.75 21.75	17	AGAAAGAAAGAAAGAAAGAAAGAAAGAAAGAAAGAAAGAAAGAAAGAAAGAAAGA	AGAAAGAAAGAAAGAAAGAAAGAAAGAAAGA,AGAAAGAAAGAAAGAAAGAAAGAAAGAAAGAAAGA,AGAAAGAAAGAAAGAAAGAAAGAAAGAAAGAAAGAAAGA,AGAAAGAAAGAAAGAAAGAAAGAAAGAAAGAAAGAAAGAAAGA,AGAAAGAAAGAAAGAAAGAAAGAAAGAAAGAAAGAAAGAAAGAAAG,AGAAAGAAAGAAAGAAAGAAAGAAAGAAAGAAAGAAAGAAAGAAAGA,AGAAAGAAAGAAAGAAAGAAAGAAAGAAAGAAAGAAAGAAAGAAAGAAAGA,AGAAAGAAAGAAAGAAAGAAAGAAAGAAAGAAAGAAAGAAAGAAAGAAAGAAAGAAAGA,AGAAAGAAAGAAAGAAAGAAAGAAAGAAAGAAAGAAAGAA…	0.975352	0.884987	0.836449	2140	0
chr1	185685247	185685299	TTCC	13.25	3.75 4.75 5.75 6.75 7.75 9.25 10.25 11.25 12 12.25 12.5 13 13.25 13.5 14 14.25 14.5 15 15.25 15.5 16.25 16.5 17.25 17.5 18.25 18.5 19.25 19.5 20.25 20.5 21.25	31	TTCCTTCCTTCCTTCCTTCCTTCCTTCCTTCCTTCCTTCCTTCCTTCCTTCCT	TTCCTTCCTTCCTTC,TTCCTTCCTTCCTTCCTTC,TTCCTTCCTTCCTTCCTTCCTTC,TTCCTTCCTTCCTTCCTTCCTTCCTTC,TTCCTTCCTTCCTTCCTTCCTTCCTTCCTTC,TTCCTTCCTTCCTTCCTTCCTTCCTTCCTTCCTTCCT,TTCCTTCCTTCCTTCCTTCCTTCCTTCCTTCCTTCCTTCCT,TTCCTTCCTTCCTTCCTTCCTTCCTTCCTTCCTTCCTTCCTTCCT,TTCCTTCCTTCCTTCCTTCCTTCCTTCCTTCCTTCCTTCCTTCCTTCC,TTCCTTCCTTCCTTCCTTCCTTCCTTCCTTCCTTCCTTCCTTCCTTCCT,TTCCTTCCTTCCTTCCTTCCTTCCTTCCTTCCTTCCTTCCTTCCTTCCTT,TTC…	0.964091	0.862162	0.879439	2140	0
chr1	200522044	200522090	TTTA	11.75	6.75 7.5 7.75 8.5 8.75 9.5 9.75 10.5 10.75 11.75 12.75 13.75 20	13	TTTATTTATTTATTTATTTATTTATTTATTTATTTATTTATTTATTT	TTTATTTATTTATTTATTTATTTATTT,TTTATTTATTTATTTATTTATTTATTTATT,TTTATTTATTTATTTATTTATTTATTTATTT,TTTATTTATTTATTTATTTATTTATTTATTTATT,TTTATTTATTTATTTATTTATTTATTTATTTATTT,TTTATTTATTTATTTATTTATTTATTTATTTATTTATT,TTTATTTATTTATTTATTTATTTATTTATTTATTTATTT,TTTATTTATTTATTTATTTATTTATTTATTTATTTATTTATT,TTTATTTATTTATTTATTTATTTATTTATTTATTTATTTATTT,TTTATTTATTTATTTATTTATTTATTTATTTATTTATTTATTTATTTATTT,TTTATTTATTTATTTATTT…	0.936999	0.81047	0.804673	2140	0.2958
chr1	200775894	200775944	TATC	12.75	6.75 8.75 9 9.25 9.75 10 10.25 10.5 10.75 11 11.25 11.75 12.25 12.75 13.25 13.75 14.25 14.75 15.25 15.75 16.25	21	TATCTATCTATCTATCTATCTATCTATCTATCTATCTATCTATCTATCTAT	TATCTATCTATCTATCTATCTATCTAT,TATCTATCTATCTATCTATCTATCTATCTATCTAT,TATCTATCTATCTATCTATCTATCTATCTATCTATC,TATCTATCTATCTATCTATCTATCTATCTATCTATCT,TATCTATCTATCTATCTATCTATCTATCTATCTATCTAT,TATCTATCTATCTATCTATCTATCTATCTATCTATCTATC,TATCTATCTATCTATCTATCTATCTATCTATCTATCTATCT,TATCTATCTATCTATCTATCTATCTATCTATCTATCTATCTA,TATCTATCTATCTATCTATCTATCTATCTATCTATCTATCTAT,TATCTATCTATCTATCTATCTATCTATCTATCTATCTATCTATC,TATCT…	0.973842	0.882413	0.88785	2140	0.0021
chr1	202798558	202798603	TTAT	11.5	5.5 7.25 7.5 8.5 9.5 9.75 10.5 10.75 11.5 11.75 12.5	11	TTATTTATTTATTTATTTATTTATTTATTTATTTATTTATTTATTT	TTATTTATTTATTTATTTATTT,TTATTTATTTATTTATTTATTTATTTATT,TTATTTATTTATTTATTTATTTATTTATTT,TTATTTATTTATTTATTTATTTATTTATTTATTT,TTATTTATTTATTTATTTATTTATTTATTTATTTATTT,TTATTTATTTATTTATTTATTTATTTATTTATTTATTTA,TTATTTATTTATTTATTTATTTATTTATTTATTTATTTATTT,TTATTTATTTATTTATTTATTTATTTATTTATTTATTTATTTA,TTATTTATTTATTTATTTATTTATTTATTTATTTATTTATTTATTTA,TTATTTATTTATTTATTTATTTATTTATTTATTTATTTATTTATTTATTT	0.957979	0.850118	0.843925	2140	0
chr1	215409389	215409441	ATCT	13.25	8.25 9.25 10.25 11.25 12.25 13.25 14 14.25 15 15.25 16 16.25 17 18 18.75 19 20 21 23	19	ATCTATCTATCTATCTATCTATCTATCTATCTATCTATCTATCTATCTATCTA	ATCTATCTATCTATCTATCTATCTATCTATCTA,ATCTATCTATCTATCTATCTATCTATCTATCTATCTA,ATCTATCTATCTATCTATCTATCTATCTATCTATCTATCTA,ATCTATCTATCTATCTATCTATCTATCTATCTATCTATCTATCTA,ATCTATCTATCTATCTATCTATCTATCTATCTATCTATCTATCTATCTA,ATCTATCTATCTATCTATCTATCTATCTATCTATCTATCTATCTATCTATCTATCT,ATCTATCTATCTATCTATCTATCTATCTATCTATCTATCTATCTATCTATCTATCTA,ATCTATCTATCTATCTATCTATCTATCTATCTATCTATCTATCTATCTATCTATCTATCT,ATCTATCTATCTA…	0.974012	0.880294	0.862617	2140	0.4454
chr1	228315083	228315143	TTCT	15.25	10.25 11.25 12.25 13.25 14.25 15.25 16.25 17 17.25 18.25 19.25 20.25 21.25 22.25	14	TTCTTTCCTTCCTTCCTTCCTTTCTTTCTTTCTTTCTTTCTTTCTTTCTTTCTTTCTTTCT	TTCTTTCCTTCCTTCCTTCCTTTCTTTCTTTCTTTCTTTCT,TTCTTTCCTTCCTTCCTTCCTTTCTTTCTTTCTTTCTTTCTTTCT,TTCTTTCCTTCCTTCCTTCCTTTCTTTCTTTCTTTCTTTCTTTCTTTCT,TTCTTTCCTTCCTTCCTTCCTTTCTTTCTTTCTTTCTTTCTTTCTTTCTTTCT,TTCTTTCCTTCCTTCCTTCCTTTCTTTCTTTCTTTCTTTCTTTCTTTCTTTCTTTCT,TTCTTTCCTTCCTTCCTTCCTTTCTTTCTTTCTTTCTTTCTTTCTTTCTTTCTTTCTTTCTTCTT,TTCTTTCCTTCCTTCCTTCCTTTCTTTCTTTCTTTCTTTCTTTCTTTCTTTCTTTCTTTCTTCTTTCT,TTCTTTCCTTCCTT…	0.971449	0.872836	0.845794	2140	0.4794
chr1	239546668	239546738	TTTC	17.75	8.75 9.75 10.75 11.75 12.75 13.75 14.75 15.75 16.25 16.75 17.75 18.75 19.25 19.75 20.75	15	TTTCTTTCTTTCTTTCTTTCTTTCTTTCTTTCTTTCTTTCTTTCTTTCTTTCTCTCTTTCTTTCTTTCTTT	TTTCTTTCTTTCTTTCTTTCTTTCTTTCTTTCTTT,TTTCTTTCTTTCTTTCTTTCTTTCTTTCTTTCTTTCTTT,TTTCTTTCTTTCTTTCTTTCTTTCTTTCTTTCTTTCTTTCTTT,TTTCTTTCTTTCTTTCTTTCTTTCTTTCTTTCTTTCTTTCTTTCTTT,TTTCTTTCTTTCTTTCTTTCTTTCTTTCTTTCTTTCTTTCTTTCTTTCTTT,TTTCTTTCTTTCTTTCTTTCTTTCTTTCTTTCTTTCTTTCTTTCTTTCTTTCTCT,TTTCTTTCTTTCTTTCTTTCTTTCTTTCTTTCTTTCTTTCTTTCTTTCTTTCTCTCTTT,TTTCTTTCTTTCTTTCTTTCTTTCTTTCTTTCTTTCTTTCTTTCTTTCTTTCTCTCTTTCTTT…	0.955598	0.841979	0.82243	2140	0.0328
chr1	239549102	239549159	TTTC	14.5	5.25 5.75 6.25 7.25 11.5 14.5 14.75 15.5 16.5 16.75 17.25 17.5 17.75 18.25 18.5 18.75 19.25 19.5 19.75 20 20.25 20.75 21.25 21.75 22.25 22.75 23.25 23.75 24.75	29	TTTCTGTCTCTCTCTCTTTCTTTCTTTCTTTCTTTCTTTCTTTCTTTCTTTCTTTCTT	TTTCTGTCTCTCTCTCTTTCT,TTTCTGTCTCTCTCTCTTTCTTT,TTTCTGTCTCTCTCTCTTTCTTTCT,TTTCTGTCTCTCTCTCTTTCTTTCTTTCT,TTTCTGTCTCTCTCTCTTTCTTTCTTTCTTTCTTTCTTTCTTTCTT,TTTCTGTCTCTCTCTCTTTCTTTCTTTCTTTCTTTCTTTCTTTCTTTCTTTCTTTCTTT,TTTCTGTCTCTCTCTCTTTCTTTCTTTCTTTCTTTCTTTCTTTCTTTCTTTCTTTCTTTCTT,TTTCTGTCTCTCTCTCTTTCTTTCTTTCTTTCTTTCTTTCTTTCTTTCTTTCTTTCTTTCTTTCTT,TTTCTGTCTCTCTCTCTTTCTTTCTTTCTTTCTTTCTTTCTTTCTTTCTTTCTTTCTTTC…	0.962009	0.851537	0.801869	2140	0
chr2	40099487	40099541	TTTC	13.75	8.75 9.75 10 10.75 11 11.75 12 12.75 13 13.75 14 14.75 15 15.75 16 16.75 17.75 18 18.75 19.75 20.75 21.75 22.75 23.75	24	TTTCTTTCTTTCTTTCTTTCTTTCTTTCTTTCTTTCTTTCTTTCTTTCTTTCTTT	TTTCTTTCTTTCTTTCTTTCTTTCTTTCTTTCTTT,TTTCTTTCTTTCTTTCTTTCTTTCTTTCTTTCTTTCTTT,TTTCTTTCTTTCTTTCTTTCTTTCTTTCTTTCTTTCTTTC,TTTCTTTCTTTCTTTCTTTCTTTCTTTCTTTCTTTCTTTCTTT,TTTCTTTCTTTCTTTCTTTCTTTCTTTCTTTCTTTCTTTCTTTC,TTTCTTTCTTTCTTTCTTTCTTTCTTTCTTTCTTTCTTTCTTTCTTT,TTTCTTTCTTTCTTTCTTTCTTTCTTTCTTTCTTTCTTTCTTTCTTTC,TTTCTTTCTTTCTTTCTTTCTTTCTTTCTTTCTTTCTTTCTTTCTTTCTTT,TTTCTTTCTTTCTTTCTTTCTTTCTTTCTTTCTTTCTTTCTTTC…	0.969127	0.867935	0.849533	2140	0
chr2	41400468	41400509	GATA	10.5	5.5 7.25 7.5 8.25 8.5 9.5 10.5 11.25 11.5 11.75 12.5 13.5 13.75 14.5 14.75 15.5	16	GATAGATAGATAGATAGATAGATAGATAGATAGATAGATAGA	GATAGATAGATAGATAGATAGA,GATAGATAGATAGATAGATAGATAGATAG,GATAGATAGATAGATAGATAGATAGATAGA,GATAGATAGATAGATAGATAGATAGATAGATAG,GATAGATAGATAGATAGATAGATAGATAGATAGA,GATAGATAGATAGATAGATAGATAGATAGATAGATAGA,GATAGATAGATAGATAGATAGATAGATAGATAGATAGATAGATAG,GATAGATAGATAGATAGATAGATAGATAGATAGATAGATAGATAGA,GATAGATAGATAGATAGATAGATAGATAGATAGATAGATAGATAGAT,GATAGATAGATAGATAGATAGATAGATAGATAGATAGATAGATAGATAGA,GATAGATAGATAGAT…	0.957366	0.845683	0.809346	2140	0.0159
chr2	42072419	42072494	TAGA	19	9.25 10.25 11.25 12.25 13.25 13.5 14.25 14.5 15.25 16.25 17 17.25 18 18.25 19 20 21 22	18	TAGATAGATAAGATAGATAGATAGATGATTGATAGATAGATAGATAGATAGATAGATAGATAGATAGATAGATAGA	TAGATAGATAAGATAGATAGATAGATGATTGATAGAT,TAGATAGATAAGATAGATAGATAGATGATTGATAGATAGAT,TAGATAGATAAGATAGATAGATAGATGATTGATAGATAGATAGAT,TAGATAGATAAGATAGATAGATAGATGATTGATAGATAGATAGATAGAT,TAGATAGATAAGATAGATAGATAGATGATTGATAGATAGATAGATAGATAGAT,TAGATAGATAAGATAGATAGATAGATGATTGATAGATAGATAGATAGATAGATA,TAGATAGATAAGATAGATAGATAGATGATTGATAGATAGATAGATAGATAGATAGAT,TAGATAGATAAGATAGATAGATAGATGATTGATAGATAGATAGATAGATAGATAGA…	0.978202	0.891812	0.846729	2140	0.0009
chr2	51668601	51668620	GTTT	5	0.5 1.5 2 2.5 4 5 5.25 5.5 6 6.5 7 7.5 7.75 8 8.5 9 9.5 10 10.5	19	GTTTTTTTGTTTGTTTGTTT	GT,GTTTTT,GTTTTTTT,GTTTTTTTGT,GTTTTTTTGTTTGTTT,GTTTTTTTGTTTGTTTGTTTG,GTTTTTTTGTTTGTTTGTTTGT,GTTTTTTTGTTTGTTTGTTTGTTT,GTTTTTTTGTTTGTTTGTTTGTTTGT,GTTTTTTTGTTTGTTTGTTTGTTTGTTT,GTTTTTTTGTTTGTTTGTTTGTTTGTTTGT,GTTTTTTTGTTTGTTTGTTTGTTTGTTTGTT,GTTTTTTTGTTTGTTTGTTTGTTTGTTTGTTT,GTTTTTTTGTTTGTTTGTTTGTTTGTTTGTTTGT,GTTTTTTTGTTTGTTTGTTTGTTTGTTTGTTTGTTT,GTTTTTTTGTTTGTTTGTTTGTTTGTTTGTTTGTTTGT,GTTTTTTTGTTTGTTTGTT…	0.918571	0.834295	0.971963	2140	0
chr2	52747177	52747242	TTTC	16.5	11.5 12.5 13 13.5 14 14.5 15 15.5 16 16.5 17 17.5 18 18.5 19 19.5 20 20.5 21.5	19	TTTCTTTCTTTTCTTTCTTTCTTTCTTTCTTTCTTTCTTTCTTTCTTTCTTTCTTTCTTTCTTTCT	TTTCTTTCTTTTCTTTCTTTCTTTCTTTCTTTCTTTCTTTCTTTCT,TTTCTTTCTTTTCTTTCTTTCTTTCTTTCTTTCTTTCTTTCTTTCTTTCT,TTTCTTTCTTTTCTTTCTTTCTTTCTTTCTTTCTTTCTTTCTTTCTTTCTTT,TTTCTTTCTTTTCTTTCTTTCTTTCTTTCTTTCTTTCTTTCTTTCTTTCTTTCT,TTTCTTTCTTTTCTTTCTTTCTTTCTTTCTTTCTTTCTTTCTTTCTTTCTTTCTTT,TTTCTTTCTTTTCTTTCTTTCTTTCTTTCTTTCTTTCTTTCTTTCTTTCTTTCTTTCT,TTTCTTTCTTTTCTTTCTTTCTTTCTTTCTTTCTTTCTTTCTTTCTTTCTTTCTTTCTTT,TTTCTTTCTTTTCTTT…	0.962542	0.854226	0.828972	2140	0.318
chr2	57746364	57746378	AAAG	3.75	0.25 0.75 1.25 1.75 2.25 2.75 3.25 3.5 3.75 4.25 4.75 5.25 5.75 6.25 6.75 7.25 7.75 8.25 8.75 9.25 9.75 10.25	22	AAAGAAAGAAAGAAA	A,AAA,AAAGA,AAAGAAA,AAAGAAAGA,AAAGAAAGAAA,AAAGAAAGAAAGA,AAAGAAAGAAAGAA,AAAGAAAGAAAGAAAGA,AAAGAAAGAAAGAAAGAAA,AAAGAAAGAAAGAAAGAAAGA,AAAGAAAGAAAGAAAGAAAGAAA,AAAGAAAGAAAGAAAGAAAGAAAGA,AAAGAAAGAAAGAAAGAAAGAAAGAAA,AAAGAAAGAAAGAAAGAAAGAAAGAAAGA,AAAGAAAGAAAGAAAGAAAGAAAGAAAGAAA,AAAGAAAGAAAGAAAGAAAGAAAGAAAGAAAGA,AAAGAAAGAAAGAAAGAAAGAAAGAAAGAAAGAAA,AAAGAAAGAAAGAAAGAAAGAAAGAAAGAAAGAAAGA,AAAGAAAGAAAGAAAGAAAG…	0.956997	0.841894	0.94486	2140	0
chr2	77061137	77061183	ATTT	11.75	9.75 10 10.75 11 11.75 12.75 13.5 13.75 14.75 15.75	10	ATTTATTTATTATTTATTTATTTATTTATTTATTTATTTATTTATTT	ATTTATTTATTATTTATTTATTTATTTATTTATTTATTT,ATTTATTTATTATTTATTTATTTATTTATTTATTTATTTA,ATTTATTTATTATTTATTTATTTATTTATTTATTTATTTATTT,ATTTATTTATTATTTATTTATTTATTTATTTATTTATTTATTTA,ATTTATTTATTATTTATTTATTTATTTATTTATTTATTTATTTATTTTATT,ATTTATTTATTATTTATTTATTTATTTATTTATTTATTTATTTATTTTATTTAT,ATTTATTTATTATTTATTTATTTATTTATTTATTTATTTATTTATTTTATTTATT,ATTTATTTATTATTTATTTATTTATTTATTTATTTATTTATTTATTTTATTTATTTATT,ATTTAT…	0.963744	0.859039	0.834579	2140	0.2174
chr2	88164086	88164179	ATAG	23.5	16.75 17.75 18.75 19.75 20.5 20.75 21.5 21.75 22.5 22.75 23.5 24.5 25.5	13	ATAGATAGATGATAGATAGATAGATAGATAGATAGATAGATAGATAGATAGATAGATACATAGATGATAGATAGTAAGTAGATAGTAGATAGAT	ATAGATAGATGATAGATAGATAGATAGATAGATAGATAGATAGATAGATAGATAGATACATAGATGA,ATAGATAGATGATAGATAGATAGATAGATAGATAGATAGATAGATAGATAGATAGATACATAGATGATAGA,ATAGATAGATGATAGATAGATAGATAGATAGATAGATAGATAGATAGATAGATAGATACATAGATGATAGATAGT,ATAGATAGATGATAGATAGATAGATAGATAGATAGATAGATAGATAGATAGATAGATACATAGATGATAGATAGTAAGT,ATAGATAGATGATAGATAGATAGATAGATAGATAGATAGATAGATAGATAGATAGATACATAGATGATAGATAGTAAGTAGA,ATAGATAGATGATAGATAGA…	0.870663	0.818111	0.999065	2140	0
chr2	91796772	91796789	TTGT	4.5	0.5 1 1.5 2 2.5 3 3.5 4 4.5 5 5.5 6 6.5 7 8 9.5	16	TTGTTTGTTTGTTTGTTT	TT,TTGT,TTGTTT,TTGTTTGT,TTGTTTGTTT,TTGTTTGTTTGT,TTGTTTGTTTGTTT,TTGTTTGTTTGTTTGT,TTGTTTGTTTGTTTGTTTGT,TTGTTTGTTTGTTTGTTTGTTT,TTGTTTGTTTGTTTGTTTGTTTGT,TTGTTTGTTTGTTTGTTTGTTTGTTT,TTGTTTGTTTGTTTGTTTGTTTGTTTGT,TTGTTTGTTTGTTTGTTTGTTTGTTTGTTTGT,TTGTTTGTTTGTTTGTTTGTTTGTTTGTTTGTTTGTTT	0.930691	0.848436	0.999065	2140	0
chr2	116241002	116241056	TCTA	13.75	7.75 10.75 11.75 12.25 12.75 13.25 13.75 14.25 14.75 15.25 15.75 16.25 16.75 17.25 17.75 18.25 18.75 19.75	18	TCTATCTGTCTGTCTATCTATCTATCTATCTATCTATCTATCTATCTATCTATCT	TCTATCTGTCTGTCTATCTATCTATCTATCT,TCTATCTGTCTGTCTATCTATCTATCTATCTATCTATCTATCT,TCTATCTGTCTGTCTATCTATCTATCTATCTATCTATCTATCTATCT,TCTATCTGTCTGTCTATCTATCTATCTATCTATCTATCTATCTATCTAT,TCTATCTGTCTGTCTATCTATCTATCTATCTATCTATCTATCTATCTATCT,TCTATCTGTCTGTCTATCTATCTATCTATCTATCTATCTATCTATCTATCTAT,TCTATCTGTCTGTCTATCTATCTATCTATCTATCTATCTATCTATCTATCTATCTAT,TCTATCTGTCTGTCTATCTATCTATCTATCTATCTATCTATCTATCTATCTATCTATCT,T…	0.94893	0.82969	0.871963	2140	0
chr2	119774336	119774379	GATA	11	4 5 7 8 9 9.5 10 11 12 13 14 15 16	13	GATAGATAGATAGATAGATAGATAGATAGATAGATAGATAGATA	GATAGATAGATAGATA,GATAGATAGATAGATAGATA,GATAGATAGATAGATAGATAGATAGATA,GATAGATAGATAGATAGATAGATAGATAGATA,GATAGATAGATAGATAGATAGATAGATAGATAGATA,GATAGATAGATAGATAGATAGATAGATAGATAGATAGA,GATAGATAGATAGATAGATAGATAGATAGATAGATAGATA,GATAGATAGATAGATAGATAGATAGATAGATAGATAGATAGATAGATA,GATAGATAGATAGATAGATAGATAGATAGATAGATAGATAGATAGATAGATA,GATAGATAGATAGATAGATAGATAGATAGATAGATAGATAGATAGATAGATAGATA,GATAGATAGATAGATAGATAGAT…	0.93801	0.816174	0.829907	2140	0
chr2	122024459	122024504	TTAT	11.5	7.25 8.25 9.25 9.5 10.25 10.5 11.25 11.5 12.25 12.5 13.5	11	TTATTTATTTATTTATTTATTTATTTATTTATTTATTTATTTATTT	TTATTTATTTATTTATTTATTTATTTATT,TTATTTATTTATTTATTTATTTATTTATTTATT,TTATTTATTTATTTATTTATTTATTTATTTATTTATT,TTATTTATTTATTTATTTATTTATTTATTTATTTATTT,TTATTTATTTATTTATTTATTTATTTATTTATTTATTTATT,TTATTTATTTATTTATTTATTTATTTATTTATTTATTTATTT,TTATTTATTTATTTATTTATTTATTTATTTATTTATTTATTTATT,TTATTTATTTATTTATTTATTTATTTATTTATTTATTTATTTATTTATT,TTATTTATTTATTTATTTATTTATTTATTTATTTATTTATTTATTTATTT,TTATTTATTTATTTATTTATTTATTT…	0.940793	0.817723	0.805607	2140	0.007
chr2	200063581	200063646	TCTT	16.5	8.5 9.5 9.75 10.5 11.5 12.5 13.5 14.5 15.5 16.5 17.5 18.5 19.5 20.5 21.5 22 22.5 23.5 25.5	19	TCTTTCTTTCTTTCTTTCTTTCTTTCTTTCTTTCTTTCTTTCTTTCTTTCTTTCTTTCTTTCTTTC	TCTTTCTTTCTTTCTTTCTTTCTTTCTTTCTTTC,TCTTTCTTTCTTTCTTTCTTTCTTTCTTTCTTTCTTTC,TCTTTCTTTCTTTCTTTCTTTCTTTCTTTCTTTCTTTCT,TCTTTCTTTCTTTCTTTCTTTCTTTCTTTCTTTCTTTCTTTC,TCTTTCTTTCTTTCTTTCTTTCTTTCTTTCTTTCTTTCTTTCTTTC,TCTTTCTTTCTTTCTTTCTTTCTTTCTTTCTTTCTTTCTTTCTTTCTTTC,TCTTTCTTTCTTTCTTTCTTTCTTTCTTTCTTTCTTTCTTTCTTTCTTTCTTTC,TCTTTCTTTCTTTCTTTCTTTCTTTCTTTCTTTCTTTCTTTCTTTCTTTCTTTCTTTC,TCTTTCTTTCTTTCTTTCTTTCTTTCTTTC…	0.954384	0.832205	0.800935	2140	0.0008
chr2	221527900	221527959	GGAA	15	9 10 11 12 13 14 15 16 17 18 19 21	12	GGAAGGAAGGAAGGAAGGAAGGAAGGAAGGAAGGAAGGAAGGAAGGAAGGAAGGAAGGAA	GGAAGGAAGGAAGGAAGGAAGGAAGGAAGGAAGGAA,GGAAGGAAGGAAGGAAGGAAGGAAGGAAGGAAGGAAGGAA,GGAAGGAAGGAAGGAAGGAAGGAAGGAAGGAAGGAAGGAAGGAA,GGAAGGAAGGAAGGAAGGAAGGAAGGAAGGAAGGAAGGAAGGAAGGAA,GGAAGGAAGGAAGGAAGGAAGGAAGGAAGGAAGGAAGGAAGGAAGGAAGGAA,GGAAGGAAGGAAGGAAGGAAGGAAGGAAGGAAGGAAGGAAGGAAGGAAGGAAGGAA,GGAAGGAAGGAAGGAAGGAAGGAAGGAAGGAAGGAAGGAAGGAAGGAAGGAAGGAAGGAAGGAA,GGAAGGAAGGAAGGAAGGAAGGAAGGAAGGAAGGAAGGAAGGAAGGAAGGAA…	0.948879	0.825141	0.821495	2140	0.1465
chr2	224697959	224698001	ATAC	10.75	7.5 7.75 9.5 9.75 10.75 11.5 11.75 12.5 12.75 13.5 13.75 14.5 14.75 15.5 15.75	15	ATACATACATACATACATACATACATACATACATACATACATA	ATACATACATACATACATACATACATACAT,ATACATACATACATACATACATACATACATA,ATACATACATACATACATACATACATACATACATACAT,ATACATACATACATACATACATACATACATACATACATA,ATACATACATACATACATACATACATACATACATACATACATACAT,ATACATACATACATACATACATACATACATACATACATACATACATA,ATACATACATACATACATACATACATACATACATACATACATACATACAT,ATACATACATACATACATACATACATACATACATACATACATACATACATA,ATACATACATACATACATACATACATACATACATACATACATACATACATACAT,ATAC…	0.917581	0.800912	0.84486	2140	0
chr2	226650684	226650707	ACAT	6	0.25 0.75 1.25 1.75 2.25 2.75 3.25 3.5 3.75 4.25 4.5 4.75 5 5.25 5.5 5.75 6 6.25 6.5 6.75 7 7.25 13.75 14.25	24	ACATACATATATACACACATACAT	A,ACA,ACATA,ACATACA,ACATACATA,ACATACATATA,ACATACATATATA,ACATACATATATAC,ACATACATATATACA,ACATACATATATACACA,ACATACATATATACACAC,ACATACATATATACACACA,ACATACATATATACACACAT,ACATACATATATACACACATA,ACATACATATATACACACATAC,ACATACATATATACACACATACA,ACATACATATATACACACATACATA,ACATACATATATACACACATACATAC,ACATACATATATACACACATACATACA,ACATACATATATACACACATACATACAT,ACATACATATATACACACATACATACATA,ACATACATATATACACACATACATA…	0.939659	0.852234	0.957009	2140	0
chr2	231153171	231153239	TCTT	17.25	5.75 6 11.25 12.25 13.25 14 14.25 15 15.25 16 16.25 17 17.25 18 18.25 19 19.25 20 20.25 21 21.25 22 22.25	23	TCTTTCTTTCTTTCTTTCTTTCTTTCTTTCTTTCTTTCTTTCTTTCTTTCTTTCTTTCTTTCTTTCTTT	TCTTTCTTTCTTTCTTTCTTTCT,TCTTTCTTTCTTTCTTTCTTTCTT,TCTTTCTTTCTTTCTTTCTTTCTTTCTTTCTTTCTTTCTTTCTTT,TCTTTCTTTCTTTCTTTCTTTCTTTCTTTCTTTCTTTCTTTCTTTCTTT,TCTTTCTTTCTTTCTTTCTTTCTTTCTTTCTTTCTTTCTTTCTTTCTTTCTTT,TCTTTCTTTCTTTCTTTCTTTCTTTCTTTCTTTCTTTCTTTCTTTCTTTCTTTCTT,TCTTTCTTTCTTTCTTTCTTTCTTTCTTTCTTTCTTTCTTTCTTTCTTTCTTTCTTT,TCTTTCTTTCTTTCTTTCTTTCTTTCTTTCTTTCTTTCTTTCTTTCTTTCTTTCTTTCTT,TCTTTCTTTCTTTCTTTCTTTCTT…	0.973952	0.879807	0.804673	2140	0
chr2	241245355	241245389	TTTG	8.75	7.75 8.75 9.25 9.75 10.25 10.75 11.25 11.75 12.25 13.25	10	TTTGTTTGTTTGTTTGTTTGTTTGTTTGTTTGTTT	TTTGTTTGTTTGTTTGTTTGTTTGTTTGTTT,TTTGTTTGTTTGTTTGTTTGTTTGTTTGTTTGTTTGT,TTTGTTTGTTTGTTTGTTTGTTTGTTTGTTTGTTTGTTT,TTTGTTTGTTTGTTTGTTTGTTTGTTTGTTTGTTTGTTTGT,TTTGTTTGTTTGTTTGTTTGTTTGTTTGTTTGTTTGTTTGTTT,TTTGTTTGTTTGTTTGTTTGTTTGTTTGTTTGTTTGTTTGTTTGT,TTTGTTTGTTTGTTTGTTTGTTTGTTTGTTTGTTTGTTTGTTTGTTT,TTTGTTTGTTTGTTTGTTTGTTTGTTTGTTTGTTTGTTTGTTTGTTTGT,TTTGTTTGTTTGTTTGTTTGTTTGTTTGTTTGTTTGTTTGTTTGTTTGTTTGT	0.91786	0.817946	0.907477	2140	0
chr3	3296585	3296627	ATCT	10.75	4.5 5.25 6.25 7.25 8 8.25 9 9.25 10 10.25 10.75 11 11.25 11.75 12 12.25 12.75 13 13.75	19	ATCTATCTATCTATCTATCTATCTATCATCTATCTATCTATCT	ATCTATCTATCTATCTAT,ATCTATCTATCTATCTATCTA,ATCTATCTATCTATCTATCTATCTA,ATCTATCTATCTATCTATCTATCTATCAT,ATCTATCTATCTATCTATCTATCTATCATCTA,ATCTATCTATCTATCTATCTATCTATCATCTAT,ATCTATCTATCTATCTATCTATCTATCATCTATCTA,ATCTATCTATCTATCTATCTATCTATCATCTATCTAT,ATCTATCTATCTATCTATCTATCTATCATCTATCTATCTA,ATCTATCTATCTATCTATCTATCTATCATCTATCTATCTAT,ATCTATCTATCTATCTATCTATCTATCATCTATCTATCTATCTT,ATCTATCTATCTATCTATCTATCTATCATCTA…	0.955364	0.840256	0.823364	2140	0.1088
chr3	17952401	17952457	CTAT	14.25	8.25 9.25 10.25 11 11.25 12 12.25 13 13.25 14 14.25 15 15.25 16.25 17.25	15	CTATCTATCTATCTATCTATCTATCTATCTATCTATCTATCTATCTATCTATCTATC	CTATCTATCTATCTATCTATCTATCTATCTATC,CTATCTATCTATCTATCTATCTATCTATCTATCTATC,CTATCTATCTATCTATCTATCTATCTATCTATCTATCTATC,CTATCTATCTATCTATCTATCTATCTATCTATCTATCTATCTAT,CTATCTATCTATCTATCTATCTATCTATCTATCTATCTATCTATC,CTATCTATCTATCTATCTATCTATCTATCTATCTATCTATCTATCTAT,CTATCTATCTATCTATCTATCTATCTATCTATCTATCTATCTATCTATC,CTATCTATCTATCTATCTATCTATCTATCTATCTATCTATCTATCTATCTAT,CTATCTATCTATCTATCTATCTATCTATCTATCTATCTATCT…	0.942938	0.819398	0.826168	2140	0.7782
chr3	27048731	27048802	AAAG	18	9.75 10.75 11.75 12.75 13.75 14.75 15.75 16.75 17.5 17.75 18 18.75 19.75 20.75	14	AAAGAAAAGAAAGAAAGAAAGAAAGAAAGAAAGAAAGAAAGAAAGAAAGAAAGAAAGAAAGAAAGAAAGAAA	AAAGAAAAGAAAGAAAGAAAGAAAGAAAGAAAGAAAGAA,AAAGAAAAGAAAGAAAGAAAGAAAGAAAGAAAGAAAGAAAGAA,AAAGAAAAGAAAGAAAGAAAGAAAGAAAGAAAGAAAGAAAGAAAGAA,AAAGAAAAGAAAGAAAGAAAGAAAGAAAGAAAGAAAGAAAGAAAGAAAGAA,AAAGAAAAGAAAGAAAGAAAGAAAGAAAGAAAGAAAGAAAGAAAGAAAGAAAGAA,AAAGAAAAGAAAGAAAGAAAGAAAGAAAGAAAGAAAGAAAGAAAGAAAGAAAGAAAGAA,AAAGAAAAGAAAGAAAGAAAGAAAGAAAGAAAGAAAGAAAGAAAGAAAGAAAGAAAGAAAGAA,AAAGAAAAGAAAGAAAGAAAGAAAGAAAGAAAGAA…	0.964725	0.859064	0.826168	2140	0.1725
chr3	34624421	34624456	TAGA	9	5.25 6.25 7.25 8 9 10 11 12 13 14 15	11	TAGATAGATAGATAGATAGATAGATAGATAGATAGA	TAGATAGATAGATAGATAGAT,TAGATAGATAGATAGATAGATAGAT,TAGATAGATAGATAGATAGATAGATAGAT,TAGATAGATAGATAGATAGATAGATAGATAGA,TAGATAGATAGATAGATAGATAGATAGATAGATAGATAGA,TAGATAGATAGATAGATAGATAGATAGATAGATAGATAGATAGA,TAGATAGATAGATAGATAGATAGATAGATAGATAGATAGATAGATAGA,TAGATAGATAGATAGATAGATAGATAGATAGATAGATAGATAGATAGATAGA,TAGATAGATAGATAGATAGATAGATAGATAGATAGATAGATAGATAGATAGATAGA,TAGATAGATAGATAGATAGATAGATAGATAGATAGATAGATAG…	0.929905	0.805235	0.839252	2140	0
chr3	61778343	61778421	TTTC	19.75	7.75 8.75 9.75 10.75 11.75 12.75 13.75 14.75 15.75 16.75 17.75 18.75 19.75 20.75	14	TTTCTTTCTTTCTTTCTTTCTTTCTTTCTTTCTTTCTTTCTTTCTTTCTTTCTTTCTTTCTTTCTTTCTTTCTTTCTTT	TTTCTTTCTTTCTTTCTTTCTTTCTTTCTTT,TTTCTTTCTTTCTTTCTTTCTTTCTTTCTTTCTTT,TTTCTTTCTTTCTTTCTTTCTTTCTTTCTTTCTTTCTTT,TTTCTTTCTTTCTTTCTTTCTTTCTTTCTTTCTTTCTTTCTTT,TTTCTTTCTTTCTTTCTTTCTTTCTTTCTTTCTTTCTTTCTTTCTTT,TTTCTTTCTTTCTTTCTTTCTTTCTTTCTTTCTTTCTTTCTTTCTTTCTTT,TTTCTTTCTTTCTTTCTTTCTTTCTTTCTTTCTTTCTTTCTTTCTTTCTTTCTTT,TTTCTTTCTTTCTTTCTTTCTTTCTTTCTTTCTTTCTTTCTTTCTTTCTTTCTTTCTTT,TTTCTTTCTTTCTTTCTTTCTTTCTTTCTTT…	0.962905	0.857016	0.839252	2140	0.9528
chr3	65623232	65623294	AAAG	15.75	8.75 9.75 10.75 11.75 12.75 13.75 14.75 15.75 16.75 17.75 18.75 19.75 20.75	13	AAAGAAAGAAAGAAAGAAAGAAAGAAAGAAAGAAAGAAAGAAAGAAAGAAAGAAAGAAAGAAA	AAAGAAAGAAAGAAAGAAAGAAAGAAAGAAAGAAA,AAAGAAAGAAAGAAAGAAAGAAAGAAAGAAAGAAAGAAA,AAAGAAAGAAAGAAAGAAAGAAAGAAAGAAAGAAAGAAAGAAA,AAAGAAAGAAAGAAAGAAAGAAAGAAAGAAAGAAAGAAAGAAAGAAA,AAAGAAAGAAAGAAAGAAAGAAAGAAAGAAAGAAAGAAAGAAAGAAAGAAA,AAAGAAAGAAAGAAAGAAAGAAAGAAAGAAAGAAAGAAAGAAAGAAAGAAAGAAA,AAAGAAAGAAAGAAAGAAAGAAAGAAAGAAAGAAAGAAAGAAAGAAAGAAAGAAAGAAA,AAAGAAAGAAAGAAAGAAAGAAAGAAAGAAAGAAAGAAAGAAAGAAAGAAAGAAAGAAAGAAA…	0.961548	0.852298	0.819626	2140	0.0696
chr3	76233694	76233746	AGAT	13.25	9.25 10.25 10.5 11.25 11.5 12 12.25 12.5 13.25 13.5 14.25 14.5 15.25 15.5 16.25	15	AGATAGATAGATAGATAGATAGATAGATAGATAGATAGATAGATAGATAGATA	AGATAGATAGATAGATAGATAGATAGATAGATAGATA,AGATAGATAGATAGATAGATAGATAGATAGATAGATAGATA,AGATAGATAGATAGATAGATAGATAGATAGATAGATAGATAG,AGATAGATAGATAGATAGATAGATAGATAGATAGATAGATAGATA,AGATAGATAGATAGATAGATAGATAGATAGATAGATAGATAGATAG,AGATAGATAGATAGATAGATAGATAGATAGATAGATAGATAGATAGAT,AGATAGATAGATAGATAGATAGATAGATAGATAGATAGATAGATAGATA,AGATAGATAGATAGATAGATAGATAGATAGATAGATAGATAGATAGATAG,AGATAGATAGATAGATAGATAGATAGATAGATA…	0.958269	0.845896	0.82243	2140	0.5823
chr3	82897841	82897911	TCTT	17.75	11.75 13.75 14.75 15 15.5 15.75 16.75 17.75 18.75 19.75 20.75 21.75 22.75	13	TCTTTCTTCTTTCTCTTTCTTTCTTTCTTTCTTTCTTTCTTTCTTTCTTTCTTTCTTTCTTCTTTCTTTCT	TCTTTCTTCTTTCTCTTTCTTTCTTTCTTTCTTTCTTTCTTTCTTTC,TCTTTCTTCTTTCTCTTTCTTTCTTTCTTTCTTTCTTTCTTTCTTTCTTTCTTTC,TCTTTCTTCTTTCTCTTTCTTTCTTTCTTTCTTTCTTTCTTTCTTTCTTTCTTTCTTTC,TCTTTCTTCTTTCTCTTTCTTTCTTTCTTTCTTTCTTTCTTTCTTTCTTTCTTTCTTTCT,TCTTTCTTCTTTCTCTTTCTTTCTTTCTTTCTTTCTTTCTTTCTTTCTTTCTTTCTTTCTTC,TCTTTCTTCTTTCTCTTTCTTTCTTTCTTTCTTTCTTTCTTTCTTTCTTTCTTTCTTTCTTCT,TCTTTCTTCTTTCTCTTTCTTTCTTTCTTTCTTTCTTTCTTTCTTTC…	0.94835	0.82824	0.815888	2140	0.379
chr3	96118760	96118827	TAGA	17	12 13 13.5 14 14.5 15 15.25 15.5 15.75 16 16.25 16.5 17 17.25 17.5 18 18.25 18.5 19 19.5 20.5	21	TAGATGATAGGTAGATGATAGATAGATAGATAGATAGATAGATAGATAGATAGATAGATAGATAGATA	TAGATGATAGGTAGATGATAGATAGATAGATAGATAGATAGATAGATA,TAGATGATAGGTAGATGATAGATAGATAGATAGATAGATAGATAGATAGATA,TAGATGATAGGTAGATGATAGATAGATAGATAGATAGATAGATAGATAGATAGA,TAGATGATAGGTAGATGATAGATAGATAGATAGATAGATAGATAGATAGATAGATA,TAGATGATAGGTAGATGATAGATAGATAGATAGATAGATAGATAGATAGATAGATAGA,TAGATGATAGGTAGATGATAGATAGATAGATAGATAGATAGATAGATAGATAGATAGATA,TAGATGATAGGTAGATGATAGATAGATAGATAGATAGATAGATAGATAGATAGATAGATAG,TAG…	0.949017	0.828622	0.824299	2140	0.7797
chr3	101329813	101329844	TAAA	8	3.75 4.75 5 5.75 6 6.75 7 7.75 8 8.75 9 9.75 10 10.75 11 11.75 12 12.75 13	19	TAAAAAATAAATAAATAAATAAATAAATAAAT	TAAAAAATAAATAAA,TAAAAAATAAATAAATAAA,TAAAAAATAAATAAATAAAT,TAAAAAATAAATAAATAAATAAA,TAAAAAATAAATAAATAAATAAAT,TAAAAAATAAATAAATAAATAAATAAA,TAAAAAATAAATAAATAAATAAATAAAT,TAAAAAATAAATAAATAAATAAATAAATAAA,TAAAAAATAAATAAATAAATAAATAAATAAATTAA,TAAAAAATAAATAAATAAATAAATAAATAAATTAAA,TAAAAAATAAATAAATAAATAAATAAATAAATTAAATAA,TAAAAAATAAATAAATAAATAAATAAATAAATTAAATAAA,TAAAAAATAAATAAATAAATAAATAAATAAATTAAATAAATAA,TAAAAA…	0.92149	0.8746	0.999065	2140	0
chr3	110203128	110203147	GAAG	5	0.5 1 1.5 2 2.25 3 3.5 4 4.5 5 5.25 5.5 6 7	14	GAAGGAAGGAAGGAAGGAAG	GA,GAAG,GAAGGA,GAAGGAAG,GAAGGAAGG,GAAGGAAGGAAG,GAAGGAAGGAAGGA,GAAGGAAGGAAGGAAG,GAAGGAAGGAAGGAAGGA,GAAGGAAGGAAGGAAGGAAGG,GAAGGAAGGAAGGAAGGAAGGA,GAAGGAAGGAAGGAAGGAAGGAAG,GAAGGAAGGAAGGAAGGAAGGAAGGAAG	0.902554	0.804283	0.972897	2140	0
chr3	113199760	113199783	AAAG	6	5 6 8 9 10 11 11.25 12 13 13.25 14 14.25 15 15.25 16 16.25 17 17.25 18 18.25	20	AAAGAAAGAAAGAAAGAAAAAAGA	AAAGAAAGAAAGAAAGAAAA,AAAGAAAGAAAGAAAGAAAAAAGAAAAGAAAG,AAAGAAAGAAAGAAAGAAAAAAGAAAAGAAAGAAAG,AAAGAAAGAAAGAAAGAAAAAAGAAAAGAAAGAAAGAAAG,AAAGAAAGAAAGAAAGAAAAAAGAAAAGAAAGAAAGAAAGAAAG,AAAGAAAGAAAGAAAGAAAAAAGAAAAGAAAGAAAGAAAGAAAGA,AAAGAAAGAAAGAAAGAAAAAAGAAAAGAAAGAAAGAAAGAAAGAAAG,AAAGAAAGAAAGAAAGAAAAAAGAAAAGAAAGAAAGAAAGAAAGAAAGAAAG,AAAGAAAGAAAGAAAGAAAAAAGAAAAGAAAGAAAGAAAGAAAGAAAGAAAGA,AAAGAAAGAAAGAAAGAAAA…	0.951405	0.831131	0.827103	2140	0.8542
chr3	147072066	147072123	CTTT	14.5	8.5 9.5 10.5 11.5 12.5 13.5 14.5 15.5 16.5 17.5 18.5 19.5 20.5	13	CTTTCTTTCTTTCTTTCTTTCTTTCTTTCTTTCTTTCTTTCTTTCTTTCTTTCTTTCT	CTTTCTTTCTTTCTTTCTTTCTTTCTTTCTTTCT,CTTTCTTTCTTTCTTTCTTTCTTTCTTTCTTTCTTTCT,CTTTCTTTCTTTCTTTCTTTCTTTCTTTCTTTCTTTCTTTCT,CTTTCTTTCTTTCTTTCTTTCTTTCTTTCTTTCTTTCTTTCTTTCT,CTTTCTTTCTTTCTTTCTTTCTTTCTTTCTTTCTTTCTTTCTTTCTTTCT,CTTTCTTTCTTTCTTTCTTTCTTTCTTTCTTTCTTTCTTTCTTTCTTTCTTTCT,CTTTCTTTCTTTCTTTCTTTCTTTCTTTCTTTCTTTCTTTCTTTCTTTCTTTCTTTCTTTCT,CTTTCTTTCTTTCTTTCTTTCTTTCTTTCTTTCTTTCTTTCTTTCTTTCTTTCTTTCTTTCTTTCT…	0.944648	0.820584	0.813084	2140	0.2574
chr3	150658926	150658960	TCTA	8.75	6 8.25 8.75 9.75 10.25 10.75 11.25 11.75 12.25 12.75 13.25 13.75 14.25 14.75	14	TCTATCTATCTATCTATCTATCTATCTATCTATCT	TCTATCTATCTATCTATCTATCTA,TCTATCTATCTATCTATCTATCTATCTATCTAT,TCTATCTATCTATCTATCTATCTATCTATCTATCTATCT,TCTATCTATCTATCTATCTATCTATCTATCTATCTATCTAT,TCTATCTATCTATCTATCTATCTATCTATCTATCTATCTATCT,TCTATCTATCTATCTATCTATCTATCTATCTATCTATCTATCTAT,TCTATCTATCTATCTATCTATCTATCTATCTATCTATCTATCTATCT,TCTATCTATCTATCTATCTATCTATCTATCTATCTATCTATCTATCTAT,TCTATCTATCTATCTATCTATCTATCTATCTATCTATCTATCTATCTATCT,TCTATCTATCTATCTATC…	0.907487	0.800996	0.899065	2140	0
chr3	154336082	154336144	AGAA	15.75	5.75 8.25 8.75 9.25 9.75 10.75 11.75 12.75 13.75 14.75 15.75 16.75 17.75 18.75 19.75 20.75	16	AGAAAGAAAGAAAGAAAGAAAGAAAGAAAGAAAGAAAGAAAGAAAGAAAGAAAGAAAGAAAGA	AGAAAGAAAGAAAGAAAGAAAGA,AGAAAGAAAGAAAGAAAGAAAGAAAGAAAGAAA,AGAAAGAAAGAAAGAAAGAAAGAAAGAAAGAAAGA,AGAAAGAAAGAAAGAAAGAAAGAAAGAAAGAAAGAAA,AGAAAGAAAGAAAGAAAGAAAGAAAGAAAGAAAGAAAGA,AGAAAGAAAGAAAGAAAGAAAGAAAGAAAGAAAGAAAGAAAGA,AGAAAGAAAGAAAGAAAGAAAGAAAGAAAGAAAGAAAGAAAGAAAGA,AGAAAGAAAGAAAGAAAGAAAGAAAGAAAGAAAGAAAGAAAGAAAGAAAGA,AGAAAGAAAGAAAGAAAGAAAGAAAGAAAGAAAGAAAGAAAGAAAGAAAGAAAGA,AGAAAGAAAGAAAGAAAGAAAGAAAGA…	0.944846	0.822813	0.816822	2140	0.0031
chr3	161792625	161792704	TTCT	20	10.25 11.25 12.25 13.75 15 15.25 16 16.5 17 18 18.5 19 19.25 19.5 20 20.25 20.5 20.75 21 21.5 22 22.5 23 23.5 24 24.5 25.25 25.5 26.5 29	30	TTCTTTCTTTCTTTCTTTCTTTCTTTCTTTCTTTCTTTCTTTCTTTCTTTCTTTCTTTCTCTTTCTCTTTCTTTCTTTCT	TTCTTTCTTTCTTTCTTTCTTTCTTTCTTTCTTTCTTTCTT,TTCTTTCTTTCTTTCTTTCTTTCTTTCTTTCTTTCTTTCTTTCTT,TTCTTTCTTTCTTTCTTTCTTTCTTTCTTTCTTTCTTTCTTTCTTTCTT,TTCTTTCTTTCTTTCTTTCTTTCTTTCTTTCTTTCTTTCTTTCTTTCTTTCTTTC,TTCTTTCTTTCTTTCTTTCTTTCTTTCTTTCTTTCTTTCTTTCTTTCTTTCTTTCTTTCT,TTCTTTCTTTCTTTCTTTCTTTCTTTCTTTCTTTCTTTCTTTCTTTCTTTCTTTCTTTCTC,TTCTTTCTTTCTTTCTTTCTTTCTTTCTTTCTTTCTTTCTTTCTTTCTTTCTTTCTTTCTCTTT,TTCTTTCTTTCTTTCTT…	0.983075	0.906614	0.853271	2140	0
chr3	166258361	166258415	AAAG	13.75	7.75 9.75 10.75 11.5 11.75 12.75 13 13.5 13.75 14 14.5 14.75 15 15.5 15.75 16 16.75 17 17.75 18 18.75 19 19.25 19.75 20	25	AAAGAAAGAAAGAAAGAAAGAAAGAAAGAAAGAAAGAAAGAAAGAAAGAAAGAAA	AAAGAAAGAAAGAAAGAAAGAAAGAAAGAAA,AAAGAAAGAAAGAAAGAAAGAAAGAAAGAAAGAAAGAAA,AAAGAAAGAAAGAAAGAAAGAAAGAAAGAAAGAAAGAAAGAAA,AAAGAAAGAAAGAAAGAAAGAAAGAAAGAAAGAAAGAAAGAAAGAA,AAAGAAAGAAAGAAAGAAAGAAAGAAAGAAAGAAAGAAAGAAAGAAA,AAAGAAAGAAAGAAAGAAAGAAAGAAAGAAAGAAAGAAAGAAAGAAAGAAA,AAAGAAAGAAAGAAAGAAAGAAAGAAAGAAAGAAAGAAAGAAAGAAAGAAAG,AAAGAAAGAAAGAAAGAAAGAAAGAAAGAAAGAAAGAAAGAAAGAAAGAAAGAA,AAAGAAAGAAAGAAAGAAAGAAAGAAAG…	0.969362	0.869167	0.831776	2140	0.0452
chr3	192384696	192384748	GATA	13.25	9.25 10 10.25 11.25 12.25 13.25 14.25 15.25 16.25 17.25	10	GATAGATAGATGATAGATAGATAGATAGATAGATAGATAGATAGATAGATAGA	GATAGATAGATGATAGATAGATAGATAGATAGATAGA,GATAGATAGATGATAGATAGATAGATAGATAGATAGATAG,GATAGATAGATGATAGATAGATAGATAGATAGATAGATAGA,GATAGATAGATGATAGATAGATAGATAGATAGATAGATAGATAGA,GATAGATAGATGATAGATAGATAGATAGATAGATAGATAGATAGATAGA,GATAGATAGATGATAGATAGATAGATAGATAGATAGATAGATAGATAGATAGAATAG,GATAGATAGATGATAGATAGATAGATAGATAGATAGATAGATAGATAGATAGAATAGATAG,GATAGATAGATGATAGATAGATAGATAGATAGATAGATAGATAGATAGATAGAATAGATAGA…	0.941977	0.818456	0.825234	2140	0.6183
chr3	194614419	194614462	CTAT	11	6 9 10 11 11.25 11.75 12 13 14 14.75 15 15.75 16 16.75 17 17.75 18.75 19.75 20.75	19	CTATCTATCTATCTATCTATCTATCTATCTATCTATCTATCTAT	CTATCTATCTATCTATCTATCTAT,CTATCTATCTATCTATCTATCTATCTATCTATCTAT,CTATCTATCTATCTATCTATCTATCTATCTATCTATCTAT,CTATCTATCTATCTATCTATCTATCTATCTATCTATCTATCTATC,CTATCTATCTATCTATCTATCTATCTATCTATCTATCTATCTATCTA,CTATCTATCTATCTATCTATCTATCTATCTATCTATCTATCTATCTAT,CTATCTATCTATCTATCTATCTATCTATCTATCTATCTATCTATCTATCTAT,CTATCTATCTATCTATCTATCTATCTATCTATCTATCTATCTATCTATCTATCTAT,CTATCTATCTATCTATCTATCTATCTATCTATCTATCTATCTA…	0.965096	0.858945	0.829907	2140	0
chr4	19234344	19234388	TCTA	11.25	6.75 7.25 7.75 8.25 8.75 9.75 10.25 10.75 11.25 11.75 12.25 12.75 13.25 14.25 15.25 15.75 16.25	17	TCTATCTATCTGTCTGTCTATCTATCTATCTATCTATCTATCTAT	TCTATCTATCTGTCTGTCTATCTATCT,TCTATCTATCTGTCTGTCTATCTATCTAT,TCTATCTATCTGTCTGTCTATCTATCTATCT,TCTATCTATCTGTCTGTCTATCTATCTATCTAT,TCTATCTATCTGTCTGTCTATCTATCTATCTATCT,TCTATCTATCTGTCTGTCTATCTATCTATCTATCTATCT,TCTATCTATCTGTCTGTCTATCTATCTATCTATCTATCTAT,TCTATCTATCTGTCTGTCTATCTATCTATCTATCTATCTATCT,TCTATCTATCTGTCTGTCTATCTATCTATCTATCTATCTATCTATCT,TCTATCTATCTGTCTGTCTATCTATCTATCTATCTATCTATCTATCTAT,TCTATCTATCTGTCT…	0.936929	0.831563	0.919626	2140	0
chr4	26852927	26852990	CTAT	16	10 12.75 13 13.75 14 15 16 17 18 19 20 21 22 23 24 26	16	CTATCTATCTATCTATCTATCTATCTATCTATCTATCTATCTATCTATCTATCTATCATCTATC	CTATCTATCTATCTATCTATCTATCTATCTATCTATCTAT,CTATCTATCTATCTATCTATCTATCTATCTATCTATCTATCTATCTATCTA,CTATCTATCTATCTATCTATCTATCTATCTATCTATCTATCTATCTATCTAT,CTATCTATCTATCTATCTATCTATCTATCTATCTATCTATCTATCTATCTATCTA,CTATCTATCTATCTATCTATCTATCTATCTATCTATCTATCTATCTATCTATCTAT,CTATCTATCTATCTATCTATCTATCTATCTATCTATCTATCTATCTATCTATCTATCATC,CTATCTATCTATCTATCTATCTATCTATCTATCTATCTATCTATCTATCTATCTATCATCTATCCTAT,CTATCTATCT…	0.956267	0.84279	0.804673	2140	0.0091
chr4	29651396	29651488	ATAG	23.25	18.25 18.5 19.25 19.5 20.25 20.5 21.25 21.5 22.25 22.5 23.25 23.5 24.25 24.5 25.25 25.5	16	ATAGACAGATAGATAGATAGATAGATAGATAGATAGATAGATAGATAGATAGATAGATAGATTAGATAGATAAATAGATATAGATGATAGATA	ATAGACAGATAGATAGATAGATAGATAGATAGATAGATAGATAGATAGATAGATAGATAGATTAGATAGATAA,ATAGACAGATAGATAGATAGATAGATAGATAGATAGATAGATAGATAGATAGATAGATAGATTAGATAGATAAA,ATAGACAGATAGATAGATAGATAGATAGATAGATAGATAGATAGATAGATAGATAGATAGATTAGATAGATAAATAG,ATAGACAGATAGATAGATAGATAGATAGATAGATAGATAGATAGATAGATAGATAGATAGATTAGATAGATAAATAGA,ATAGACAGATAGATAGATAGATAGATAGATAGATAGATAGATAGATAGATAGATAGATAGATTAGATAGATAAATAGATAT,ATAGACAGATA…	0.847007	0.814348	0.948598	2140	0
chr4	35488401	35488441	ATAG	10.25	10.25 11.25 12.25 13.25 14.25 15.25 16 16.25 17.25 18.25 19 19.25 20 20.25 21 22	16	ATAGATAGATAGATAGATAGATAGATAGATAGATAGATAGA	ATAGATAGATAGATAGATAGATAGATAGATAGATAGATAGATAGA,ATAGATAGATAGATAGATAGATAGATAGATAGATAGATAGATAGATAGA,ATAGATAGATAGATAGATAGATAGATAGATAGATAGATAGATAGATAGATAGA,ATAGATAGATAGATAGATAGATAGATAGATAGATAGATAGATAGATAGATAGATAGA,ATAGATAGATAGATAGATAGATAGATAGATAGATAGATAGATAGATAGATAGATAGATAGA,ATAGATAGATAGATAGATAGATAGATAGATAGATAGATAGATAGATAGATAGATAGATAGATAG,ATAGATAGATAGATAGATAGATAGATAGATAGATAGATAGATAGATAGATAGATAGATAGATAG…	0.957713	0.845958	0.830841	2140	0.5981
chr4	35704180	35704207	AGAT	7	7 9 10 11 12 13 14 15 16 17 18 19	12	AGATAGATAGATAGATAGATAGATAGAT	AGATAGATAGATAGATAGATAGATAGATAGATAGAT,AGATAGATAGATAGATAGATAGATAGATAGATAGATAGAT,AGATAGATAGATAGATAGATAGATAGATAGATAGATAGATAGAT,AGATAGATAGATAGATAGATAGATAGATAGATAGATAGATAGATAGAT,AGATAGATAGATAGATAGATAGATAGATAGATAGATAGATAGATAGATAGAT,AGATAGATAGATAGATAGATAGATAGATAGATAGATAGATAGATAGATAGATAGAT,AGATAGATAGATAGATAGATAGATAGATAGATAGATAGATAGATAGATAGATAGATAGAT,AGATAGATAGATAGATAGATAGATAGATAGATAGATAGATAGATAGATAGATAGAT…	0.970544	0.87505	0.861682	2140	0.5347
chr4	40137964	40138015	ATCT	13	8 9 10 11 11.75 12 12.75 13 13.75 14 14.75 15 15.75 16 16.75 17 17.75 18.75	18	ATCTATCTATCTATCTATCTATCTATCTATCTATCTATCTATCTATCTATCT	ATCTATCTATCTATCTATCTATCTATCTATCT,ATCTATCTATCTATCTATCTATCTATCTATCTATCT,ATCTATCTATCTATCTATCTATCTATCTATCTATCTATCT,ATCTATCTATCTATCTATCTATCTATCTATCTATCTATCTATCT,ATCTATCTATCTATCTATCTATCTATCTATCTATCTATCTATCTATC,ATCTATCTATCTATCTATCTATCTATCTATCTATCTATCTATCTATCT,ATCTATCTATCTATCTATCTATCTATCTATCTATCTATCTATCTATCTATC,ATCTATCTATCTATCTATCTATCTATCTATCTATCTATCTATCTATCTATCTATC,ATCTATCTATCTATCTATCTATCTATCTATCTATCTAT…	0.942213	0.814435	0.802804	2140	0.0925
chr4	40425657	40425749	TTCT	23.25	12.5 12.75 13.75 14 15 16 16.25 17 17.25 17.5 18 18.25 18.5 19 19.25 20 20.25 20.5 21 21.25 22 22.25 23 23.25 24 24.25 25 25.25 26 26.25	30	TTCTTTCTTTCTTTTTCTTTCTTTCTTTCTTTCTTTCTTTCTTTCTTTCTTTCTTTCTTTCTTTCTTTCTTTCTTTTCTTTCTTTTCTTTCTT	TTCTTTCTTTCTTTTTCTTTCTTTCTTTCTTTCTTTCTTTCTTTCTTTCT,TTCTTTCTTTCTTTTTCTTTCTTTCTTTCTTTCTTTCTTTCTTTCTTTCTT,TTCTTTCTTTCTTTTTCTTTCTTTCTTTCTTTCTTTCTTTCTTTCTTTCTTTCTT,TTCTTTCTTTCTTTTTCTTTCTTTCTTTCTTTCTTTCTTTCTTTCTTTCTTTCTTT,TTCTTTCTTTCTTTTTCTTTCTTTCTTTCTTTCTTTCTTTCTTTCTTTCTTTCTTTCTTT,TTCTTTCTTTCTTTTTCTTTCTTTCTTTCTTTCTTTCTTTCTTTCTTTCTTTCTTTCTTTCTTT,TTCTTTCTTTCTTTTTCTTTCTTTCTTTCTTTCTTTCTTTCTTTCTTTCTTTCTTTC…	0.986416	0.91963	0.805607	2140	0
chr4	43825521	43825597	AAAG	19.25	14.25 15.25 16.25 17.25 18.25 19.25 20.25 21.25 22.25 23.25 24.25	11	AAAGAAAGAGAAAGAAAGAAAGAAAGAAAGAAAGAAAGAAAGAAAGAAAGAAAGAAAGAGAGAAAGAAAGAGAGAAA	AAAGAAAGAGAAAGAAAGAAAGAAAGAAAGAAAGAAAGAAAGAAAGAAAGAAAGAAA,AAAGAAAGAGAAAGAAAGAAAGAAAGAAAGAAAGAAAGAAAGAAAGAAAGAAAGAAAGAGA,AAAGAAAGAGAAAGAAAGAAAGAAAGAAAGAAAGAAAGAAAGAAAGAAAGAAAGAAAGAGAGAAA,AAAGAAAGAGAAAGAAAGAAAGAAAGAAAGAAAGAAAGAAAGAAAGAAAGAAAGAAAGAGAGAAAGAAA,AAAGAAAGAGAAAGAAAGAAAGAAAGAAAGAAAGAAAGAAAGAAAGAAAGAAAGAAAGAGAGAAAGAAAGAGA,AAAGAAAGAGAAAGAAAGAAAGAAAGAAAGAAAGAAAGAAAGAAAGAAAGAAAGAAAGAGAGAAAGAAA…	0.963534	0.857576	0.815888	2140	0.1784
chr4	58535699	58535780	CTAT	20.5	18 19 19.5 20 20.5 21 21.5 22 22.5 23 23.5 24 24.5 25 25.5 26 26.5 27.5	18	CTATCTATCTATCTATCTATCTATCTATCTATCTCTCTCTCTCTCTCTCTCTCTCTCTCTCTCTATCTATCTATCTATCTAT	CTATCTATCTATCTATCTATCTATCTATCTATCTCTCTCTCTCTCTCTCTCTCTCTCTCTCTCTATCTATCT,CTATCTATCTATCTATCTATCTATCTATCTATCTCTCTCTCTCTCTCTCTCTCTCTCTCTCTCTATCTATCTATCT,CTATCTATCTATCTATCTATCTATCTATCTATCTCTCTCTCTCTCTCTCTCTCTCTCTCTCTCTATCTATCTATCTAT,CTATCTATCTATCTATCTATCTATCTATCTATCTCTCTCTCTCTCTCTCTCTCTCTCTCTCTCTATCTATCTATCTATCT,CTATCTATCTATCTATCTATCTATCTATCTATCTCTCTCTCTCTCTCTCTCTCTCTCTCTCTCTATCTATCTATCTATCTATAT,CTAT…	0.972667	0.877622	0.851402	2140	0.005
chr4	62824096	62824142	TTTC	11.75	7.5 7.75 8.75 9.75 10.5 10.75 11.5 11.75 12.5 12.75 13.5 13.75 14.5 14.75 15.5 15.75 16.5	17	TTTCTTTCTTTCTTTCTTTCTTTCTTTCTTTCTTTCTTTCTTTCTTT	TTTCTTTCTTTCTTTCTTTCTTTCTTTCTT,TTTCTTTCTTTCTTTCTTTCTTTCTTTCTTT,TTTCTTTCTTTCTTTCTTTCTTTCTTTCTTTCTTT,TTTCTTTCTTTCTTTCTTTCTTTCTTTCTTTCTTTCTTT,TTTCTTTCTTTCTTTCTTTCTTTCTTTCTTTCTTTCTTTCTT,TTTCTTTCTTTCTTTCTTTCTTTCTTTCTTTCTTTCTTTCTTT,TTTCTTTCTTTCTTTCTTTCTTTCTTTCTTTCTTTCTTTCTTTCTT,TTTCTTTCTTTCTTTCTTTCTTTCTTTCTTTCTTTCTTTCTTTCTTTCTT,TTTCTTTCTTTCTTTCTTTCTTTCTTTCTTTCTTTCTTTCTTTCTTTCTTT,TTTCTTTCTTTCTTTCTTTCTTT…	0.942461	0.806781	0.801869	2140	0.1538
chr4	62970044	62970092	AGAT	12.25	8.75 9.25 9.75 10.25 10.75 11.25 11.75 12.25 12.75 13.25 13.5 13.75 14 14.25 14.75 15.25 15.75	17	AGATAGATAGATAGATAGATAGATAGATAGATAGATAGATAGACAGATA	AGATAGATAGATAGATAGATAGATAGATAGATAGA,AGATAGATAGATAGATAGATAGATAGATAGATAGATA,AGATAGATAGATAGATAGATAGATAGATAGATAGATAGA,AGATAGATAGATAGATAGATAGATAGATAGATAGATAGATA,AGATAGATAGATAGATAGATAGATAGATAGATAGATAGATAGA,AGATAGATAGATAGATAGATAGATAGATAGATAGATAGATAGACA,AGATAGATAGATAGATAGATAGATAGATAGATAGATAGATAGACAGA,AGATAGATAGATAGATAGATAGATAGATAGATAGATAGATAGACAGATAGA,AGATAGATAGATAGATAGATAGATAGATAGATAGATAGATAGACAGATAGATA…	0.949389	0.837733	0.86729	2140	0.0357
chr4	64807577	64807596	ACAT	5	1.75 2.5 2.75 3.75 4 4.5 5 5.25 5.5 5.75 7 7.25 7.5 8 8.25 8.5 9 9.5 10 10.5 10.75 11 11.5 12 12.5 13 13.5 14 14.5 15	30	ACATACATACACACATACAT	ACATACA,ACATACATAC,ACATACATACA,ACATACATACACACA,ACATACATACACACAT,ACATACATACACACATAC,ACATACATACACACATACATA,ACATACATACACACATACATAC,ACATACATACACACATACATACA,ACATACATACACACATACATACATACAT,ACATACATACACACATACATACATACATA,ACATACATACACACATACATACATACATAC,ACATACATACACACATACATACATACATACAT,ACATACATACACACATACATACATACATACATA,ACATACATACACACATACATACATACATACATAC,ACATACATACACACATACATACATACATACATACAT,ACATACATACACACATAC…	0.944439	0.848027	0.957944	2140	0
chr4	83085446	83085482	ATAG	9.25	3.75 4.75 5.25 5.75 6.25 6.75 7.25 7.75 8.25 8.75 9.25 9.75 10.25 10.75 11.25 11.75 12.25 12.75 13.25 13.75 14.25 14.75 15.75 16.75	24	ATAGATAGATAGATAGATAGATAGATAGATAGATAGA	ATAGATAGATAGATA,ATAGATAGATAGATAGATA,ATAGATAGATAGATAGATAGA,ATAGATAGATAGATAGATAGATA,ATAGATAGATAGATAGATAGATAGA,ATAGATAGATAGATAGATAGATAGATA,ATAGATAGATAGATAGATAGATAGATAGA,ATAGATAGATAGATAGATAGATAGATAGATA,ATAGATAGATAGATAGATAGATAGATAGATAGA,ATAGATAGATAGATAGATAGATAGATAGATAGATA,ATAGATAGATAGATAGATAGATAGATAGATAGATAGATA,ATAGATAGATAGATAGATAGATAGATAGATAGATAGATAGA,ATAGATAGATAGATAGATAGATAGATAGATAGATAGATAGATA,ATAGA…	0.972509	0.87645	0.86729	2140	0.1295
chr4	88005703	88005763	AATA	15.25	10.25 11.25 12 12.25 12.75 13.25 14.25 15.25 15.5 16 16.25 17.25 18.25 19.25	14	AATAAATAAATAAATAAATAAATAAATAAATAAATAAATAAATAAATAAATAAAAAATAAA	AATAAATAAATAAATAAATAAATAAATAAATAAATAAATAA,AATAAATAAATAAATAAATAAATAAATAAATAAATAAATAAATAA,AATAAATAAATAAATAAATAAATAAATAAATAAATAAATAAATAAATA,AATAAATAAATAAATAAATAAATAAATAAATAAATAAATAAATAAATAA,AATAAATAAATAAATAAATAAATAAATAAATAAATAAATAAATAAATAAAT,AATAAATAAATAAATAAATAAATAAATAAATAAATAAATAAATAAATAAATAA,AATAAATAAATAAATAAATAAATAAATAAATAAATAAATAAATAAATAAATAAAAAA,AATAAATAAATAAATAAATAAATAAATAAATAAATAAATAAATAAATA…	0.942358	0.819745	0.813084	2140	0.9219
chr4	107336275	107336289	TTTG	3.75	0.25 0.75 1.25 1.5 1.75 2.25 2.75 3.25 3.75 4 4.25 4.75 5.25 5.75 6.25	15	TTTGTTTGTTTGTTT	T,TTT,TTTGT,TTTGTT,TTTGTTT,TTTGTTTGT,TTTGTTTGTTT,TTTGTTTGTTTGT,TTTGTTTGTTTGTTTG,TTTGTTTGTTTGTTTGT,TTTGTTTGTTTGTTTGTTT,TTTGTTTGTTTGTTTGTTTGT,TTTGTTTGTTTGTTTGTTTGTTT,TTTGTTTGTTTGTTTGTTTGTTTGT	0.929791	0.824661	0.96729	2140	0
chr4	110889831	110889886	TAGA	14	7.75 8.75 12 13 14 15 16 17 18 19 20 21 22 23 24	15	TCTATCTATCTATCTATCTATCTATCTATCTATCTACCTACCTACCTACCTACCTA	TCTATCTATCTATCTATCTATCTATCTATCT,TCTATCTATCTATCTATCTATCTATCTATCTATCT,TCTATCTATCTATCTATCTATCTATCTATCTATCTACCTACCTACCTA,TCTATCTATCTATCTATCTATCTATCTATCTATCTACCTACCTACCTACCTA,TCTATCTATCTATCTATCTATCTATCTATCTATCTACCTACCTACCTACCTACCTATAGA,TCTATCTATCTATCTATCTATCTATCTATCTATCTACCTACCTACCTACCTACCTATAGATAGA,TCTATCTATCTATCTATCTATCTATCTATCTATCTACCTACCTACCTACCTACCTATAGATAGATAGA,TCTATCTATCTATCTATCTATCTATCTATCTATC…	0.971033	0.873147	0.808411	2140	0
chr4	117885601	117885630	TATC	7.5	5.25 5.5 6.25 6.5 7.5 8.25 8.5 9.25 9.5 10.25 10.5 11.25 11.5 12.25 12.5	15	TATCTATCTATCTATCTATCTATCTATCTA	TATCTATCTATCTATCTATCT,TATCTATCTATCTATCTATCTA,TATCTATCTATCTATCTATCTATCT,TATCTATCTATCTATCTATCTATCTA,TATCTATCTATCTATCTATCTATCTATCTATCT,TATCTATCTATCTATCTATCTATCTATCTATCTA,TATCTATCTATCTATCTATCTATCTATCTATCTATCT,TATCTATCTATCTATCTATCTATCTATCTATCTATCTA,TATCTATCTATCTATCTATCTATCTATCTATCTATCTATCT,TATCTATCTATCTATCTATCTATCTATCTATCTATCTATCTA,TATCTATCTATCTATCTATCTATCTATCTATCTATCTATCTATCT,TATCTATCTATCTATCTATCTATC…	0.960147	0.853998	0.863551	2140	0
chr4	136399785	136399815	ATAG	7.75	6.5 6.75 7.25 7.75 8.25 8.75 9.25 9.75 10.25 10.75 11.25 11.75 12.25 12.75 13.25 13.75 14.25 14.75 15.25 15.75	20	ATAGATAGATAGATAGATAGATAGATAGATA	ATAGATAGATAGATAGATAGATAGAT,ATAGATAGATAGATAGATAGATAGATA,ATAGATAGATAGATAGATAGATAGATAGA,ATAGATAGATAGATAGATAGATAGATAGATAGA,ATAGATAGATAGATAGATAGATAGATAGATAGATA,ATAGATAGATAGATAGATAGATAGATAGATAGATAGA,ATAGATAGATAGATAGATAGATAGATAGATAGATAGATA,ATAGATAGATAGATAGATAGATAGATAGATAGATAGATAGA,ATAGATAGATAGATAGATAGATAGATAGATAGATAGATAGATA,ATAGATAGATAGATAGATAGATAGATAGATAGATAGATAGATAGA,ATAGATAGATAGATAGATAGATAGATAGATAGAT…	0.970207	0.873334	0.892523	2140	0.1693
chr4	161537649	161537726	TATC	19.5	11.5 16 17.5 17.75 18.5 18.75 19.5 19.75 20.5 20.75 21.5 21.75 22.5 22.75 23.5	15	TATCATCTATCTATCTATCTATCTATCTATCTATCTATCATCTATCATCTATCTATCTATCATCTATCTATCTATCTA	TATCATCTATCTATCTATCTATCTATCTATCTATCTATCATCTATC,TATCATCTATCTATCTATCTATCTATCTATCTATCTATCATCTATCATCTATCTATCTATCATC,TATCATCTATCTATCTATCTATCTATCTATCTATCTATCATCTATCATCTATCTATCTATCATCTATCTA,TATCATCTATCTATCTATCTATCTATCTATCTATCTATCATCTATCATCTATCTATCTATCATCTATCTAT,TATCATCTATCTATCTATCTATCTATCTATCTATCTATCATCTATCATCTATCTATCTATCATCTATCTATCTA,TATCATCTATCTATCTATCTATCTATCTATCTATCTATCATCTATCATCTATCTATCTATCATCTATCT…	0.960924	0.853188	0.817757	2140	0
chr4	164955214	164955271	GATA	14.5	5.75 9.5 9.75 10.5 10.75 11.5 11.75 12.5 12.75 13.5 14.5 15.5 16.5 17.5 18.5 19.5 20.5	17	GATAGACAGATAGATAGATAGATAGATAGATAGATAGATAGATAGATAGATAGATAGA	GATAGACAGATAGATAGATAGAT,GATAGACAGATAGATAGATAGATAGATAGATAGATAGA,GATAGACAGATAGATAGATAGATAGATAGATAGATAGAT,GATAGACAGATAGATAGATAGATAGATAGATAGATAGATAGA,GATAGACAGATAGATAGATAGATAGATAGATAGATAGATAGAT,GATAGACAGATAGATAGATAGATAGATAGATAGATAGATAGATAGA,GATAGACAGATAGATAGATAGATAGATAGATAGATAGATAGATAGAT,GATAGACAGATAGATAGATAGATAGATAGATAGATAGATAGATAGATAGA,GATAGACAGATAGATAGATAGATAGATAGATAGATAGATAGATAGATAGAT,GATAGACAGAT…	0.945073	0.824248	0.825234	2140	0.0001
chr4	178121580	178121634	ATAG	13.75	9 9.75 10 10.75 11 11.75 12 12.75 13 13.75 14.75 15.75 16.75 17.75 18.75	15	ATAGATAGATAGATAGATAGATAGATAGATAGATAGATAGATAGATAGATGATAG	ATAGATAGATAGATAGATAGATAGATAGATAGATAG,ATAGATAGATAGATAGATAGATAGATAGATAGATAGATA,ATAGATAGATAGATAGATAGATAGATAGATAGATAGATAG,ATAGATAGATAGATAGATAGATAGATAGATAGATAGATAGATA,ATAGATAGATAGATAGATAGATAGATAGATAGATAGATAGATAG,ATAGATAGATAGATAGATAGATAGATAGATAGATAGATAGATAGATA,ATAGATAGATAGATAGATAGATAGATAGATAGATAGATAGATAGATAG,ATAGATAGATAGATAGATAGATAGATAGATAGATAGATAGATAGATAGATG,ATAGATAGATAGATAGATAGATAGATAGATAGATAGATAGATA…	0.953689	0.834177	0.82243	2140	0.7303
chr4	188246251	188246325	GAAA	18.75	10.75 11.75 12.75 13.75 14.75 15.75 16.75 17.75 18 18.75 19.75 20.75 21.75	13	GAAAGAAGGAAAGAAAGAAAGAAAGAAAGAAAGAAAGAAAGAAAGAAAGAAAGAAAGAAAGAAAGAAAGAGAGAA	GAAAGAAGGAAAGAAAGAAAGAAAGAAAGAAAGAAAGAAAGAA,GAAAGAAGGAAAGAAAGAAAGAAAGAAAGAAAGAAAGAAAGAAAGAA,GAAAGAAGGAAAGAAAGAAAGAAAGAAAGAAAGAAAGAAAGAAAGAAAGAA,GAAAGAAGGAAAGAAAGAAAGAAAGAAAGAAAGAAAGAAAGAAAGAAAGAAAGAA,GAAAGAAGGAAAGAAAGAAAGAAAGAAAGAAAGAAAGAAAGAAAGAAAGAAAGAAAGAA,GAAAGAAGGAAAGAAAGAAAGAAAGAAAGAAAGAAAGAAAGAAAGAAAGAAAGAAAGAAAGAA,GAAAGAAGGAAAGAAAGAAAGAAAGAAAGAAAGAAAGAAAGAAAGAAAGAAAGAAAGAAAGAAAGAA,GAAAGAA…	0.951681	0.836921	0.843925	2140	0.4251
chr5	15426230	15426252	TTTC	5.75	5.75 7.5 7.75 8.5 8.75 9.25 9.5 9.75 10.25 10.5 10.75 11 11.25 11.5 11.75 12 12.25 12.5 12.75 13 13.25 13.5 13.75 14.25 14.5 14.75 15.5 15.75 16.5 17.5	30	TTTCTTTCTTTCTTTCTTTCTTT	TTTCTTTCTTTCTTTCTTTCTTTCTTTCTT,TTTCTTTCTTTCTTTCTTTCTTTCTTTCTTT,TTTCTTTCTTTCTTTCTTTCTTTCTTTCTTTCTT,TTTCTTTCTTTCTTTCTTTCTTTCTTTCTTTCTTT,TTTCTTTCTTTCTTTCTTTCTTTCTTTCTTTCTTTCT,TTTCTTTCTTTCTTTCTTTCTTTCTTTCTTTCTTTCTT,TTTCTTTCTTTCTTTCTTTCTTTCTTTCTTTCTTTCTTT,TTTCTTTCTTTCTTTCTTTCTTTCTTTCTTTCTTTCTTTCT,TTTCTTTCTTTCTTTCTTTCTTTCTTTCTTTCTTTCTTTCTT,TTTCTTTCTTTCTTTCTTTCTTTCTTTCTTTCTTTCTTTCTTT,TTTCTTTCTTTCTTTCTTT…	0.967777	0.861987	0.849533	2140	0.1822
chr5	19029207	19029247	AAAT	10.25	6.25 6.5 7 7.25 7.5 8.25 8.5 9.25 9.5 10 10.25 10.5 11 11.25 11.5	15	AAATAAGTAAATAAATAAATAAATAAATAAATAAATAAATA	AAATAAGTAAATAAATAAATAAATA,AAATAAGTAAATAAATAAATAAATAA,AAATAAGTAAATAAATAAATAAATAAAT,AAATAAGTAAATAAATAAATAAATAAATA,AAATAAGTAAATAAATAAATAAATAAATAA,AAATAAGTAAATAAATAAATAAATAAATAAATA,AAATAAGTAAATAAATAAATAAATAAATAAATAA,AAATAAGTAAATAAATAAATAAATAAATAAATAAATA,AAATAAGTAAATAAATAAATAAATAAATAAATAAATAA,AAATAAGTAAATAAATAAATAAATAAATAAATAAATAAAT,AAATAAGTAAATAAATAAATAAATAAATAAATAAATAAATAA,AAATAAGTAAATAAATAAATAAATAA…	0.876746	0.824629	0.982243	2140	0
chr5	20789541	20789609	TTTC	17.25	11.25 11.75 12.25 12.75 13.25 13.75 14.25 14.75 15.25 15.75 16 16.25 16.75 17.25 17.75 18.75 19.75 20.75 21.75 22.75 23.75	21	TTTCTTTCTTTCTTTCTTTCTTTCTTTCTTTCTTTCTTTCTTTCTTTCTTTCTTTCTTTCTCTTTCTTT	TTTCTTTCTTTCTTTCTTTCTTTCTTTCTTTCTTTCTTTCTTTCT,TTTCTTTCTTTCTTTCTTTCTTTCTTTCTTTCTTTCTTTCTTTCTTT,TTTCTTTCTTTCTTTCTTTCTTTCTTTCTTTCTTTCTTTCTTTCTTTCT,TTTCTTTCTTTCTTTCTTTCTTTCTTTCTTTCTTTCTTTCTTTCTTTCTTT,TTTCTTTCTTTCTTTCTTTCTTTCTTTCTTTCTTTCTTTCTTTCTTTCTTTCT,TTTCTTTCTTTCTTTCTTTCTTTCTTTCTTTCTTTCTTTCTTTCTTTCTTTCTTT,TTTCTTTCTTTCTTTCTTTCTTTCTTTCTTTCTTTCTTTCTTTCTTTCTTTCTTTCT,TTTCTTTCTTTCTTTCTTTCTTTCTTTCTTTCTTT…	0.969072	0.906972	0.994393	2140	0
chr5	29239481	29239566	TTTC	21.5	10.5 11.5 12.5 13.25 13.5 14 14.5 14.75 15.5 16.25 16.5 16.75 17 17.5 17.75 18 18.5 19 19.5 20 20.25 20.5 21 21.5 22 22.5 23 23.5	28	TTTCTTTTCTTTCTTTCTTTCTTTCTTTCTTTCTTTCTTTCTTTCTTTCTTTCTTTCTTTCTTTCTTTCTTTCTTTCTTTCTTTCT	TTTCTTTTCTTTCTTTCTTTCTTTCTTTCTTTCTTTCTTTCT,TTTCTTTTCTTTCTTTCTTTCTTTCTTTCTTTCTTTCTTTCTTTCT,TTTCTTTTCTTTCTTTCTTTCTTTCTTTCTTTCTTTCTTTCTTTCTTTCT,TTTCTTTTCTTTCTTTCTTTCTTTCTTTCTTTCTTTCTTTCTTTCTTTCTTTC,TTTCTTTTCTTTCTTTCTTTCTTTCTTTCTTTCTTTCTTTCTTTCTTTCTTTCT,TTTCTTTTCTTTCTTTCTTTCTTTCTTTCTTTCTTTCTTTCTTTCTTTCTTTCTTT,TTTCTTTTCTTTCTTTCTTTCTTTCTTTCTTTCTTTCTTTCTTTCTTTCTTTCTTTCT,TTTCTTTTCTTTCTTTCTTTCTTTCTTTCTTTC…	0.979116	0.893129	0.800935	2140	0
chr5	33405375	33405446	GAAA	18	12 12.5 13 14 15 16 17 18 19 20 21 22 23 24 25 26 27 28 29	19	GAAAGTAAGAAAGAAAGAAAGAAAGAAAGAAAGAAAGAAAGAAAGAAAGAAAGAGAAAGAAAAAGAAAGAAA	GAAAGTAAGAAAGAAAGAAAGAAAGAAAGAAAGAAAGAAAGAAAGAAA,GAAAGTAAGAAAGAAAGAAAGAAAGAAAGAAAGAAAGAAAGAAAGAAAGA,GAAAGTAAGAAAGAAAGAAAGAAAGAAAGAAAGAAAGAAAGAAAGAAAGAAA,GAAAGTAAGAAAGAAAGAAAGAAAGAAAGAAAGAAAGAAAGAAAGAAAGAAAGAGA,GAAAGTAAGAAAGAAAGAAAGAAAGAAAGAAAGAAAGAAAGAAAGAAAGAAAGAGAAAGA,GAAAGTAAGAAAGAAAGAAAGAAAGAAAGAAAGAAAGAAAGAAAGAAAGAAAGAGAAAGAAAAA,GAAAGTAAGAAAGAAAGAAAGAAAGAAAGAAAGAAAGAAAGAAAGAAAGAAAGAGAAAGAAAA…	0.981469	0.898793	0.859813	2140	0.0234
chr5	35777767	35777815	AAAT	12.25	8.25 9.25 10.25 11.25 12.25 12.75 13.25 13.75 14.25 15.25 16.25 17.25	12	AAATAAATAAATAAATAAATAAATAAATAAATAAATAAATAAATAAATA	AAATAAATAAATAAATAAATAAATAAATAAATA,AAATAAATAAATAAATAAATAAATAAATAAATAAATA,AAATAAATAAATAAATAAATAAATAAATAAATAAATAAATA,AAATAAATAAATAAATAAATAAATAAATAAATAAATAAATAAATA,AAATAAATAAATAAATAAATAAATAAATAAATAAATAAATAAATAAATAAA,AAATAAATAAATAAATAAATAAATAAATAAATAAATAAATAAATAAATAAATA,AAATAAATAAATAAATAAATAAATAAATAAATAAATAAATAAATAAATAAATAAA,AAATAAATAAATAAATAAATAAATAAATAAATAAATAAATAAATAAATAAATAAATA,AAATAAATAAATAAATAAA…	0.951636	0.834326	0.805607	2140	0.0739
chr5	84310569	84310615	TTTA	11.75	7.75 9.5 9.75 10.5 10.75 11.5 11.75 12.5 12.75	9	TTTATTTATTTATTTATTTATTTATTTATTTATTTATTTATTTATTT	TTTATTTATTTATTTATTTATTTATTTATTT,TTTATTTATTTATTTATTTATTTATTTATTTATTTATT,TTTATTTATTTATTTATTTATTTATTTATTTATTTATTT,TTTATTTATTTATTTATTTATTTATTTATTTATTTATTTATT,TTTATTTATTTATTTATTTATTTATTTATTTATTTATTTATTT,TTTATTTATTTATTTATTTATTTATTTATTTATTTATTTATTTATT,TTTATTTATTTATTTATTTATTTATTTATTTATTTATTTATTTATTTATT,TTTATTTATTTATTTATTTATTTATTTATTTATTTATTTATTTATTTATTT	0.912733	0.821293	0.943925	2140	0
chr5	96219739	96219786	TATC	12	5.5 6.5 8 8.75 9 9.75 10 10.75 11 11.75 12 12.75 13 13.75 14 14.75 15	17	TATCTATCTATCTATCTATCTATCTATCTATCTATCTATCTATCTATC	TATCTATCTATCTATCTATCTA,TATCTATCTATCTATCTATCTATCTA,TATCTATCTATCTATCTATCTATCTATCTATC,TATCTATCTATCTATCTATCTATCTATCTATCTAT,TATCTATCTATCTATCTATCTATCTATCTATCTATC,TATCTATCTATCTATCTATCTATCTATCTATCTATCTAT,TATCTATCTATCTATCTATCTATCTATCTATCTATCTATC,TATCTATCTATCTATCTATCTATCTATCTATCTATCTATCTAT,TATCTATCTATCTATCTATCTATCTATCTATCTATCTATCTATC,TATCTATCTATCTATCTATCTATCTATCTATCTATCTATCTATCTAT,TATCTATCTATCTATCTATCTATCT…	0.928614	0.81775	0.878505	2140	0
chr5	109825823	109825893	AAAG	17.75	8.75 9 9.75 10.75 11.75 12.75 13.75 14.75 15.75 16.75 17.75 18.75 19.75 20.75 21.75 22.75 23.75 25.75	18	AAAGAAAGAAAGAAAGAAAGAAAGAAAGAAAGAAAGAAAGAAAGAAAGAAAGAAAGAAAGAAAGAAAGAAA	AAAGAAAGAAAGAAAGAAAGAAAGAAAGAAAGAAA,AAAGAAAGAAAGAAAGAAAGAAAGAAAGAAAGAAAG,AAAGAAAGAAAGAAAGAAAGAAAGAAAGAAAGAAAGAAA,AAAGAAAGAAAGAAAGAAAGAAAGAAAGAAAGAAAGAAAGAAA,AAAGAAAGAAAGAAAGAAAGAAAGAAAGAAAGAAAGAAAGAAAGAAA,AAAGAAAGAAAGAAAGAAAGAAAGAAAGAAAGAAAGAAAGAAAGAAAGAAA,AAAGAAAGAAAGAAAGAAAGAAAGAAAGAAAGAAAGAAAGAAAGAAAGAAAGAAA,AAAGAAAGAAAGAAAGAAAGAAAGAAAGAAAGAAAGAAAGAAAGAAAGAAAGAAAGAAA,AAAGAAAGAAAGAAAGAAAGAAAGAA…	0.978388	0.891509	0.837383	2140	0.1934
chr5	111255567	111255617	AGAA	12.75	3.25 4.25 5.25 6.25 6.75 7.75 8.75 9.75 10.75 11.5 11.75 12 12.5 12.75 13 13.5 13.75 14 14.75 15 15.75 16 16.25 16.75 17.75 18.75 20.75	27	AGAAAGAAAGAAAGAAAGAAAGAAAGAAAGAAAGAAAGAAAGAAAGAAAGA	AGAAAGAAAGAAA,AGAAAGAAAGAAAGAAA,AGAAAGAAAGAAAGAAAGAAA,AGAAAGAAAGAAAGAAAGAAAGAAA,AGAAAGAAAGAAAGAAAGAAAGAAAGA,AGAAAGAAAGAAAGAAAGAAAGAAAGAAAGA,AGAAAGAAAGAAAGAAAGAAAGAAAGAAAGAAAGA,AGAAAGAAAGAAAGAAAGAAAGAAAGAAAGAAAGAAAGA,AGAAAGAAAGAAAGAAAGAAAGAAAGAAAGAAAGAAAGAAAGA,AGAAAGAAAGAAAGAAAGAAAGAAAGAAAGAAAGAAAGAAAGAAAG,AGAAAGAAAGAAAGAAAGAAAGAAAGAAAGAAAGAAAGAAAGAAAGA,AGAAAGAAAGAAAGAAAGAAAGAAAGAAAGAAAGAAAGAAAGAA…	0.960103	0.850646	0.836449	2140	0.0011
chr5	125213509	125213559	ATAG	12.75	7.75 8.75 9.75 10.75 11.75 12.75 13.75 14.75 15.75	9	ATAGATAGATAGACAGATAGATAGATAGATAGATAGATAGATAGATAGATA	ATAGATAGATAGACAGATAGATAGATAGATA,ATAGATAGATAGACAGATAGATAGATAGATAGATA,ATAGATAGATAGACAGATAGATAGATAGATAGATAGATA,ATAGATAGATAGACAGATAGATAGATAGATAGATAGATAGATA,ATAGATAGATAGACAGATAGATAGATAGATAGATAGATAGATAGATA,ATAGATAGATAGACAGATAGATAGATAGATAGATAGATAGATAGATAGATAGATA,ATAGATAGATAGACAGATAGATAGATAGATAGATAGATAGATAGATAGATAGATAGATA,ATAGATAGATAGACAGATAGATAGATAGATAGATAGATAGATAGATAGATAGATAGATAGATA	0.956141	0.841657	0.806542	2140	0.0322
chr5	150805526	150805566	TCTA	10.25	9.25 10.25 10.75 11.25 12.25 12.75 13.25 13.75 14.25 15.25 16.25	11	TCTATCTATCTATCTATCTATCTATCTATCTATCTATCTAT	TCTATCTATCTATCTATCTATCTATCTATCTATCTAT,TCTATCTATCTATCTATCTATCTATCTATCTATCTATCTATCT,TCTATCTATCTATCTATCTATCTATCTATCTATCTATCTATCTAT,TCTATCTATCTATCTATCTATCTATCTATCTATCTATCTATCTATCTAT,TCTATCTATCTATCTATCTATCTATCTATCTATCTATCTATCTATCTATCT,TCTATCTATCTATCTATCTATCTATCTATCTATCTATCTATCTATCTATCTAT,TCTATCTATCTATCTATCTATCTATCTATCTATCTATCTATCTATCTATCTATCT,TCTATCTATCTATCTATCTATCTATCTATCTATCTATCTATCTATCTATCTATCTAT,T…	0.95375	0.838218	0.81215	2140	0.4874
chr5	164917190	164917270	TTTA	20.25	11.5 13.5 14 14.25 14.5 15 15.25 15.5 15.75 16 16.5 16.75 17 17.5 18 18.25 18.5 18.75 19 19.25 19.5 20 20.25 20.5 21.5 21.75 22.5 22.75 23.5 23.75	30	TTTATTTTATTTTATTTTATTTTATTTTATTTTATTTATTTATTTATTTATTTATTTATTTATTTATTTATTTATTTATTT	TTTATTTTATTTTATTTTATTTTATTTTATTTTATTTATTTATTTA,TTTATTTTATTTTATTTTATTTTATTTTATTTTATTTATTTATTTATTTATTTA,TTTATTTTATTTTATTTTATTTTATTTTATTTTATTTATTTATTTATTTATTTATT,TTTATTTTATTTTATTTTATTTTATTTTATTTTATTTATTTATTTATTTATTTATTT,TTTATTTTATTTTATTTTATTTTATTTTATTTTATTTATTTATTTATTTATTTATTTA,TTTATTTTATTTTATTTTATTTTATTTTATTTTATTTATTTATTTATTTATTTATTTATT,TTTATTTTATTTTATTTTATTTTATTTTATTTTATTTATTTATTTATTTATTTATTTATTT,…	0.964103	0.858217	0.830841	2140	0.019
chr6	17340302	17340348	ATCT	11.75	2.75 3.75 5 6 7 8 8.75 9.75 10.75 11.75 12.75 13.75 14.75 15.75 16.75	15	ATCTATCTATCTATCTATCTATCTATCTATCTATCTATCTATCATCT	ATCTATCTATC,ATCTATCTATCTATC,ATCTATCTATCTATCTATCT,ATCTATCTATCTATCTATCTATCT,ATCTATCTATCTATCTATCTATCTATCT,ATCTATCTATCTATCTATCTATCTATCTATCT,ATCTATCTATCTATCTATCTATCTATCTATCTATC,ATCTATCTATCTATCTATCTATCTATCTATCTATCTATC,ATCTATCTATCTATCTATCTATCTATCTATCTATCTATCTATC,ATCTATCTATCTATCTATCTATCTATCTATCTATCTATCTATCATCTTATC,ATCTATCTATCTATCTATCTATCTATCTATCTATCTATCTATCATCTTATCTATC,ATCTATCTATCTATCTATCTATCTATCTATCTATC…	0.953439	0.836424	0.815888	2140	0.009
chr6	22450324	22450357	TCTT	8.5	7.5 7.75 8.5 9.5 9.75 10 10.25 10.5 10.75 11 11.25 11.5 11.75 12.5 12.75 13.5 13.75 14.5	18	TCTTTTTTTCTTTCTTTCTTTCTTTCTTTTCTTT	TCTTTTTTTCTTTCTTTCTTTCTTTCTTTT,TCTTTTTTTCTTTCTTTCTTTCTTTCTTTTC,TCTTTTTTTCTTTCTTTCTTTCTTTCTTTTCTTTTTTC,TCTTTTTTTCTTTCTTTCTTTCTTTCTTTTCTTTTTTCT,TCTTTTTTTCTTTCTTTCTTTCTTTCTTTTCTTTTTTCTT,TCTTTTTTTCTTTCTTTCTTTCTTTCTTTTCTTTTTTCTTT,TCTTTTTTTCTTTCTTTCTTTCTTTCTTTTCTTTTTTCTTTC,TCTTTTTTTCTTTCTTTCTTTCTTTCTTTTCTTTTTTCTTTCT,TCTTTTTTTCTTTCTTTCTTTCTTTCTTTTCTTTTTTCTTTCTT,TCTTTTTTTCTTTCTTTCTTTCTTTCTTTTCTTTTTTCTTTC…	0.910764	0.816161	0.933645	2140	0
chr6	40211270	40211324	CTAT	13.75	9.75 10.75 11.5 11.75 12.25 12.5 12.75 13.5 13.75 14.5 14.75 15.5 15.75 16.5 16.75 17 17.5 17.75 19.5	19	CTATCTATCTATCTATCTATCTATCTATCTATCTATCTATCTATCTATCTATCTA	CTATCTATCTATCTATCTATCTATCTATCTATCTATCTA,CTATCTATCTATCTATCTATCTATCTATCTATCTATCTATCTA,CTATCTATCTATCTATCTATCTATCTATCTATCTATCTATCTATCT,CTATCTATCTATCTATCTATCTATCTATCTATCTATCTATCTATCTA,CTATCTATCTATCTATCTATCTATCTATCTATCTATCTATCTATCTATC,CTATCTATCTATCTATCTATCTATCTATCTATCTATCTATCTATCTATCT,CTATCTATCTATCTATCTATCTATCTATCTATCTATCTATCTATCTATCTA,CTATCTATCTATCTATCTATCTATCTATCTATCTATCTATCTATCTATCTATCT,CTATCTATCTAT…	0.970811	0.874009	0.850467	2140	0.0837
chr6	42429192	42429260	GATA	17.25	7 11.25 13.25 14.25 15.25 15.75 16.25 16.5 16.75 17.25 17.5 17.75 18.25 18.5 18.75 19.25 19.5 19.75 20.25 20.5 20.75 21.5 21.75	23	GATAGATAGATTAGATAGATAGATAGATAGATAGATAGATAGATAGATAGATAGATAGATAGATAGATA	GATAGATAGATTAGATAGATAGATAGAT,GATAGATAGATTAGATAGATAGATAGATAGATAGATAGATAGATA,GATAGATAGATTAGATAGATAGATAGATAGATAGATAGATAGATAGATAGATA,GATAGATAGATTAGATAGATAGATAGATAGATAGATAGATAGATAGATAGATAGATA,GATAGATAGATTAGATAGATAGATAGATAGATAGATAGATAGATAGATAGATAGATAGATA,GATAGATAGATTAGATAGATAGATAGATAGATAGATAGATAGATAGATAGATAGATAGATAGA,GATAGATAGATTAGATAGATAGATAGATAGATAGATAGATAGATAGATAGATAGATAGATAGATA,GATAGATAGATTAGATAGAT…	0.976387	0.884704	0.821495	2140	0.0002
chr6	50687151	50687216	AAAG	16.5	12.75 13.5 13.75 14.5 14.75 15.5 15.75 16.5 16.75 17.5 17.75 18.25 18.5 18.75 19.5 19.75 20.5 20.75 22.75	19	AAAGACAGAGAGAAAGAAAGAAAGAAAGAAAGAAAGAAAGAAAGAAAGAAAGAAAGAAAGAAAGAA	AAAGACAGAGAGAAAGAAAGAAAGAAAGAAAGAAAGAAAGAAAGAAAGAAA,AAAGACAGAGAGAAAGAAAGAAAGAAAGAAAGAAAGAAAGAAAGAAAGAAAGAA,AAAGACAGAGAGAAAGAAAGAAAGAAAGAAAGAAAGAAAGAAAGAAAGAAAGAAA,AAAGACAGAGAGAAAGAAAGAAAGAAAGAAAGAAAGAAAGAAAGAAAGAAAGAAAGAA,AAAGACAGAGAGAAAGAAAGAAAGAAAGAAAGAAAGAAAGAAAGAAAGAAAGAAAGAAA,AAAGACAGAGAGAAAGAAAGAAAGAAAGAAAGAAAGAAAGAAAGAAAGAAAGAAAGAAAGAA,AAAGACAGAGAGAAAGAAAGAAAGAAAGAAAGAAAGAAAGAAAGAAAGAAAGAA…	0.966118	0.862484	0.83271	2140	0.1769
chr6	56013176	56013191	AAAT	4	3.5 3.75 4 4.5 5 5.5 6 6.5 7 7.5 8 8.5 9 9.5 10 10.5	16	AAATAAATAAATAAAT	AAATAAATAAATAA,AAATAAATAAATAAA,AAATAAATAAATAAATAA,AAATAAATAAATAAATAAAT,AAATAAATAAATAAATAAATAA,AAATAAATAAATAAATAAATAAAT,AAATAAATAAATAAATAAATAAATAA,AAATAAATAAATAAATAAATAAATAAAT,AAATAAATAAATAAATAAATAAATAAATAA,AAATAAATAAATAAATAAATAAATAAATAAAT,AAATAAATAAATAAATAAATAAATAAATAAATAA,AAATAAATAAATAAATAAATAAATAAATAAATAAAT,AAATAAATAAATAAATAAATAAATAAATAAATAAATAA,AAATAAATAAATAAATAAATAAATAAATAAATAAATAAAT,AAATAAAT…	0.944692	0.842629	0.986916	2140	0
chr6	81582557	81582622	TTCC	16.5	9 9.5 13.5 14.5 15.5 16.5 16.75 17.25 17.5 18.5 19.5 20.5 21.5 22.5	14	TTCCTTCCTTCCTTCCTTCCTTCCTTCCTTCCTTCCTTCCTTCCTTCCCTTCCTTTCTTCTTTCCT	TTCCTTCCTTCCTTCCTTCCTTCCTTCCTTCCTTCC,TTCCTTCCTTCCTTCCTTCCTTCCTTCCTTCCTTCCTT,TTCCTTCCTTCCTTCCTTCCTTCCTTCCTTCCTTCCTTCCTTCCTTCCCTTCCT,TTCCTTCCTTCCTTCCTTCCTTCCTTCCTTCCTTCCTTCCTTCCTTCCCTTCCTTTCT,TTCCTTCCTTCCTTCCTTCCTTCCTTCCTTCCTTCCTTCCTTCCTTCCCTTCCTTTCTTCTT,TTCCTTCCTTCCTTCCTTCCTTCCTTCCTTCCTTCCTTCCTTCCTTCCCTTCCTTTCTTCTTTCCTC,TTCCTTCCTTCCTTCCTTCCTTCCTTCCTTCCTTCCTTCCTTCCTTCCCTTCCTTTCTTCTTTCCTCCT,TTCCTTCC…	0.951152	0.824875	0.821495	2140	0.9032
chr6	86702671	86702685	TTTA	3.75	3.75 4.25 4.75 5.25 5.5 5.75 6 6.25 6.75 7.25 7.5 7.75 8 8.25 8.5 8.75 9.25 9.5 9.75 10 10.25 10.5 10.75 11 11.25 11.5 11.75 12 12.25 12.5 12.75 13 13.25 14.25	34	TTTATTTATTTATTT	TTTATTTATTTATTTAT,TTTATTTATTTATTTATTT,TTTATTTATTTATTTATTTAT,TTTATTTATTTATTTATTTATT,TTTATTTATTTATTTATTTATTT,TTTATTTATTTATTTATTTATTTA,TTTATTTATTTATTTATTTATTTAT,TTTATTTATTTATTTATTTATTTATTT,TTTATTTATTTATTTATTTATTTATTTAT,TTTATTTATTTATTTATTTATTTATTTATT,TTTATTTATTTATTTATTTATTTATTTATTT,TTTATTTATTTATTTATTTATTTATTTATTTA,TTTATTTATTTATTTATTTATTTATTTATTTAT,TTTATTTATTTATTTATTTATTTATTTATTTATT,TTTATTTATTTATTTATT…	0.966961	0.869698	0.964486	2140	0
chr6	92449943	92449990	ATCT	12	3.25 4.25 10 11 12 13 13.75 14 15 16 17 17.75 18 19 20 20.75 21 21.75 22 22.75	20	ATCTATCTATCTATCTATCTATCTATCTATCTATCTATCTATCTATCT	ATCTATCTATCTA,ATCTATCTATCTATCTA,ATCTATCTATCTATCTATCTATCTATCTATCTATCTATCT,ATCTATCTATCTATCTATCTATCTATCTATCTATCTATCTATCT,ATCTATCTATCTATCTATCTATCTATCTATCTATCTATCTATCTATCTATCT,ATCTATCTATCTATCTATCTATCTATCTATCTATCTATCTATCTATCTATCTATC,ATCTATCTATCTATCTATCTATCTATCTATCTATCTATCTATCTATCTATCTATCT,ATCTATCTATCTATCTATCTATCTATCTATCTATCTATCTATCTATCTATCTATCTATCT,ATCTATCTATCTATCTATCTATCTATCTATCTATCTATCTATCTATCTATCTAT…	0.970389	0.873991	0.847664	2140	0.0198
chr6	94097651	94097694	AGAT	11	8 9 10 11 12 13 14 15 16 17	10	AGATAGATAGATAGATAGATAGATAGATAGATAGATAGATAGAT	AGATAGATAGATAGATAGATAGATAGATAGAT,AGATAGATAGATAGATAGATAGATAGATAGATAGAT,AGATAGATAGATAGATAGATAGATAGATAGATAGATAGAT,AGATAGATAGATAGATAGATAGATAGATAGATAGATAGATAGATAGAT,AGATAGATAGATAGATAGATAGATAGATAGATAGATAGATAGATAGATAGAT,AGATAGATAGATAGATAGATAGATAGATAGATAGATAGATAGATAGATAGATAGAT,AGATAGATAGATAGATAGATAGATAGATAGATAGATAGATAGATAGATAGATAGATAGAT,AGATAGATAGATAGATAGATAGATAGATAGATAGATAGATAGATAGATAGATAGATAGATAGAT,AGA…	0.952761	0.834296	0.809346	2140	0.6845
chr6	95657991	95658005	ATAC	3.75	0.5 0.75 1 1.5 2.25 2.75 3.25 3.75 4.25 4.75 5.25 5.75 6.25 6.75 7.25 7.75 8.25 8.75 9.25	19	ATACATACATACATA	AT,ATA,ATAC,ATACAT,ATACATACA,ATACATACATA,ATACATACATACA,ATACATACATACATACA,ATACATACATACATACATA,ATACATACATACATACATACA,ATACATACATACATACATACATA,ATACATACATACATACATACATACA,ATACATACATACATACATACATACATA,ATACATACATACATACATACATACATACA,ATACATACATACATACATACATACATACATA,ATACATACATACATACATACATACATACATACA,ATACATACATACATACATACATACATACATACATA,ATACATACATACATACATACATACATACATACATACA	0.941738	0.843795	0.974766	2140	0
chr6	102499127	102499188	CCTT	15.5	10.5 11.5 12.5 13.5 14.25 14.5 15.25 15.5 16.5 17.5 18.5 19.5 20.5 21.5	14	CCTTCCTTCCTTCCTTCCTTCCTTCCTTCCTTCCTTCCTTCCTTCCTTCCTTCCTTCCTTCC	CCTTCCTTCCTTCCTTCCTTCCTTCCTTCCTTCCTTCCTTCC,CCTTCCTTCCTTCCTTCCTTCCTTCCTTCCTTCCTTCCTTCCTTCC,CCTTCCTTCCTTCCTTCCTTCCTTCCTTCCTTCCTTCCTTCCTTCCTTCC,CCTTCCTTCCTTCCTTCCTTCCTTCCTTCCTTCCTTCCTTCCTTCCTTCCTTCC,CCTTCCTTCCTTCCTTCCTTCCTTCCTTCCTTCCTTCCTTCCTTCCTTCCTTCCTTC,CCTTCCTTCCTTCCTTCCTTCCTTCCTTCCTTCCTTCCTTCCTTCCTTCCTTCCTTCC,CCTTCCTTCCTTCCTTCCTTCCTTCCTTCCTTCCTTCCTTCCTTCCTTCCTTCCTTCCTTC,CCTTCCTTCCTTCCTTCCTTCCTT…	0.954043	0.839568	0.800935	2140	0.0063
chr6	104708737	104708784	ATAC	12	7 8 9 10 11 12 12.75 13 14 15 16 17	12	ATACATACATACATACATACATACATACATACATACATACATACATAC	ATACATACATACATACATACATACATAC,ATACATACATACATACATACATACATACATAC,ATACATACATACATACATACATACATACATACATAC,ATACATACATACATACATACATACATACATACATACATAC,ATACATACATACATACATACATACATACATACATACATACATAC,ATACATACATACATACATACATACATACATACATACATACATACATACATA,ATACATACATACATACATACATACATACATACATACATACATACATACATAC,ATACATACATACATACATACATACATACATACATACATACATACATACATACATAC,ATACATACATACATACATACATACATACATACATACATACATACATACATAC…	0.948857	0.836754	0.870093	2140	0.0067
chr6	106214600	106214663	TCTA	16	12 13 13.5 14 14.5 15 15.5 16 16.5 17 17.25 17.5 18 18.25 18.5 19.5 20.5	17	TCTATCTATCTATCTATCTATCTATCTATCTATCTATCTATCTATCTATCTATCATCTATCTAT	TCTATCTATCTATCTATCTATCTATCTATCTATCTATCTATCTATCTA,TCTATCTATCTATCTATCTATCTATCTATCTATCTATCTATCTATCTATCTA,TCTATCTATCTATCTATCTATCTATCTATCTATCTATCTATCTATCTATCTATC,TCTATCTATCTATCTATCTATCTATCTATCTATCTATCTATCTATCTATCTATCAT,TCTATCTATCTATCTATCTATCTATCTATCTATCTATCTATCTATCTATCTATCATCT,TCTATCTATCTATCTATCTATCTATCTATCTATCTATCTATCTATCTATCTATCATCTAT,TCTATCTATCTATCTATCTATCTATCTATCTATCTATCTATCTATCTATCTATCATCTATCT,TC…	0.957305	0.840117	0.814019	2140	0.0431
chr6	138893985	138894026	TAGA	10.5	7.5 8.5 9.5 10.5 11.25 11.5 12.25 12.5 13.25 13.5 14.25 14.5 15.25 15.5 16.5 17.5	16	TAGATAGATAGATAGATAGATAGATAGATAGATAGATAGATA	TAGATAGATAGATAGATAGATAGATAGATA,TAGATAGATAGATAGATAGATAGATAGATAGATA,TAGATAGATAGATAGATAGATAGATAGATAGATAGATA,TAGATAGATAGATAGATAGATAGATAGATAGATAGATAGATAGAT,TAGATAGATAGATAGATAGATAGATAGATAGATAGATAGATAGATA,TAGATAGATAGATAGATAGATAGATAGATAGATAGATAGATAGATAGAT,TAGATAGATAGATAGATAGATAGATAGATAGATAGATAGATAGATAGATA,TAGATAGATAGATAGATAGATAGATAGATAGATAGATAGATAGATAGATAGAT,TAGATAGATAGATAGATAGATAGATAGATAGATAGATAGATAGATA…	0.932848	0.804426	0.803738	2140	0.7109
chr6	147967163	147967210	TATC	12	3 5 6 7 8 9 10 11 12 13 14	11	TATCTATCTATCTATCTATCTATCTATCTATCTATCTATCTATCTATC	TATCTATCTATC,TATCTATCTATCTATCTATC,TATCTATCTATCTATCTATCTATC,TATCTATCTATCTATCTATCTATCTATC,TATCTATCTATCTATCTATCTATCTATCTATC,TATCTATCTATCTATCTATCTATCTATCTATCTATC,TATCTATCTATCTATCTATCTATCTATCTATCTATCTATC,TATCTATCTATCTATCTATCTATCTATCTATCTATCTATCTATC,TATCTATCTATCTATCTATCTATCTATCTATCTATCTATCTATCTATCTATC,TATCTATCTATCTATCTATCTATCTATCTATCTATCTATCTATCTATCTATCTATC	0.957822	0.846801	0.828972	2140	0.571
chr6	152649511	152649559	TTTA	12.25	9.25 10.25 10.5 11.25 11.5 12.25 12.5 13.25 13.5 14.25 14.5 14.75 15.25 15.5 16.5	15	TTTATTTTATTTATTTATTTATTTATTTATTTATTTATTTATTTATTTA	TTTATTTTATTTATTTATTTATTTATTTATTTATTTA,TTTATTTTATTTATTTATTTATTTATTTATTTATTTATTTA,TTTATTTTATTTATTTATTTATTTATTTATTTATTTATTTAT,TTTATTTTATTTATTTATTTATTTATTTATTTATTTATTTATTTA,TTTATTTTATTTATTTATTTATTTATTTATTTATTTATTTATTTAT,TTTATTTTATTTATTTATTTATTTATTTATTTATTTATTTATTTATTTAT,TTTATTTTATTTATTTATTTATTTATTTATTTATTTATTTATTTATTTATTAT,TTTATTTTATTTATTTATTTATTTATTTATTTATTTATTTATTTATTTATTATT,TTTATTTTATTTATTTATTTATT…	0.954209	0.839741	0.823364	2140	0.3618
chr6	154136305	154136344	AGAT	10	5 6 7 8 8.75 9 10 11 12 13 14 15	12	ATCTATCTATCTATCTATCTATCTATCTATCTATCTATCT	ATCTATCTATCTATCTATCT,ATCTATCTATCTATCTATCTATCT,ATCTATCTATCTATCTATCTATCTATCT,ATCTATCTATCTATCTATCTATCTATCTATCT,ATCTATCTATCTATCTATCTATCTATCTATCTATC,ATCTATCTATCTATCTATCTATCTATCTATCTATCT,ATCTATCTATCTATCTATCTATCTATCTATCTATCTATCTAGAT,ATCTATCTATCTATCTATCTATCTATCTATCTATCTATCTAGATAGAT,ATCTATCTATCTATCTATCTATCTATCTATCTATCTATCTAGATAGATAGAT,ATCTATCTATCTATCTATCTATCTATCTATCTATCTATCTAGATAGATAGATAGAT,ATCTATCTATCTAT…	0.939748	0.815358	0.824299	2140	0.9724
chr6	164456271	164456319	CTTC	12.25	7.25 8.25 9.25 10 10.25 11.25 12.25 13.25 13.5 14 14.25 15.25 16.25 17.25 19.25	15	CTTCCTTCCTTCCTTCCTTCCTTCCTTCCTTCCTTCCTTCCTTCCTTCC	CTTCCTTCCTTCCTTCCTTCCTTCCTTCC,CTTCCTTCCTTCCTTCCTTCCTTCCTTCCTTCC,CTTCCTTCCTTCCTTCCTTCCTTCCTTCCTTCCTTCC,CTTCCTTCCTTCCTTCCTTCCTTCCTTCCTTCCTTCCTTC,CTTCCTTCCTTCCTTCCTTCCTTCCTTCCTTCCTTCCTTCC,CTTCCTTCCTTCCTTCCTTCCTTCCTTCCTTCCTTCCTTCCTTCC,CTTCCTTCCTTCCTTCCTTCCTTCCTTCCTTCCTTCCTTCCTTCCTTCCTTCC,CTTCCTTCCTTCCTTCCTTCCTTCCTTCCTTCCTTCCTTCCTTCCTTCCTTCCT,CTTCCTTCCTTCCTTCCTTCCTTCCTTCCTTCCTTCCTTCCTTCCTTCCTTCCTTC,CT…	0.959132	0.84897	0.804673	2140	0.0003
chr6	166341167	166341195	GTTT	7.25	4.75 5.25 6.25 6.75 7.25 7.75 8.25 8.75 9.25 9.75 10.25 10.75 11.25 11.5 11.75 12.25 12.75 13.25 14.25	19	GTTTTTTGTTTGTTTGTTTGTTTGTTTGT	GTTTTTTGTTTGTTTGTTT,GTTTTTTGTTTGTTTGTTTGT,GTTTTTTGTTTGTTTGTTTGTTTGT,GTTTTTTGTTTGTTTGTTTGTTTGTTT,GTTTTTTGTTTGTTTGTTTGTTTGTTTGTTT,GTTTTTTGTTTGTTTGTTTGTTTGTTTGTTTTG,GTTTTTTGTTTGTTTGTTTGTTTGTTTGTTTTGTT,GTTTTTTGTTTGTTTGTTTGTTTGTTTGTTTTGTTTG,GTTTTTTGTTTGTTTGTTTGTTTGTTTGTTTTGTTTGTT,GTTTTTTGTTTGTTTGTTTGTTTGTTTGTTTTGTTTGTTTG,GTTTTTTGTTTGTTTGTTTGTTTGTTTGTTTTGTTTGTTTGTT,GTTTTTTGTTTGTTTGTTTGTTTGTTTGTTTTGTTTG…	0.941293	0.804866	0.859813	2140	0
chr7	26723155	26723193	GGAA	9.75	6.75 7.75 8.75 9.75 10.75 11.75 12.75 13.75 14.75 15.75 16.75	11	GGAAGGAAGGAAGGAAGGAAGGAAGGAAGGAAAGAAGGA	GGAAGGAAGGAAGGAAGGAAGGAAGGA,GGAAGGAAGGAAGGAAGGAAGGAAGGAAGGA,GGAAGGAAGGAAGGAAGGAAGGAAGGAAGGAAAGA,GGAAGGAAGGAAGGAAGGAAGGAAGGAAGGAAAGAAGGAAGGA,GGAAGGAAGGAAGGAAGGAAGGAAGGAAGGAAAGAAGGAAGGAAGGA,GGAAGGAAGGAAGGAAGGAAGGAAGGAAGGAAAGAAGGAAGGAAGGAAGGA,GGAAGGAAGGAAGGAAGGAAGGAAGGAAGGAAAGAAGGAAGGAAGGAAGGAAGGA,GGAAGGAAGGAAGGAAGGAAGGAAGGAAGGAAAGAAGGAAGGAAGGAAGGAAGGAAGGA,GGAAGGAAGGAAGGAAGGAAGGAAGGAAGGAAAGAAGGAAGGA…	0.934607	0.820928	0.84486	2140	0
chr7	53856520	53856566	AGAT	11.75	4.25 4.75 8.75 9.25 9.75 10.75 11 11.25 11.75 12 12.75 13 13.25 13.75 14 14.25 14.75 15 15.25 15.75 16 16.25 16.75 17.25 17.75 18.25 18.75 19.75 20.75	29	AGATAGATAGATAGATAGATAGATAGATAGACAGATAGACAGATAGA	AGATAGATAGATAGATA,AGATAGATAGATAGATAGA,AGATAGATAGATAGATAGATAGATAGATAGACAGA,AGATAGATAGATAGATAGATAGATAGATAGACAGATA,AGATAGATAGATAGATAGATAGATAGATAGACAGATAGA,AGATAGATAGATAGATAGATAGATAGATAGACAGATAGACAGA,AGATAGATAGATAGATAGATAGATAGATAGACAGATAGACAGAT,AGATAGATAGATAGATAGATAGATAGATAGACAGATAGACAGATA,AGATAGATAGATAGATAGATAGATAGATAGACAGATAGACAGATAGAT,AGATAGATAGATAGATAGATAGATAGATAGACAGATAGACAGATAGATAGA,AGATAGATAGA…	0.964393	0.854584	0.837383	2140	0
chr7	56635379	56635397	AAAC	4.75	2.75 3.25 3.75 4.25 4.5 4.75 5.25 5.75 6.25 6.75 7.25	11	AAACAAACAAACAAACAAA	AAACAAACAAA,AAACAAACAAACA,AAACAAACAAACAAA,AAACAAACAAACAAACA,AAACAAACAAACAAACAA,AAACAAACAAACAAACAAACA,AAACAAACAAACAAACAAACAAA,AAACAAACAAACAAACAAACAAACA,AAACAAACAAACAAACAAACAAACAAA,AAACAAACAAACAAACAAACAAACAAACA	0.927393	0.826403	0.934579	2140	0
chr7	57688634	57688648	ACAT	3.75	0.25 0.75 1.25 1.75 2.25 2.75 3.25 3.75 4.25 4.75 5.25 5.75 6.25 6.75 7.25 7.75 8.25 8.75 9.25 9.75	20	ACATACATACATACA	A,ACA,ACATA,ACATACA,ACATACATA,ACATACATACA,ACATACATACATA,ACATACATACATACATA,ACATACATACATACATACA,ACATACATACATACATACATA,ACATACATACATACATACATACA,ACATACATACATACATACATACATA,ACATACATACATACATACATACATACA,ACATACATACATACATACATACATACATA,ACATACATACATACATACATACATACATACA,ACATACATACATACATACATACATACATACATA,ACATACATACATACATACATACATACATACATACA,ACATACATACATACATACATACATACATACATACATA,ACATACATACATACATACATACATACATACATACA…	0.979385	0.906773	0.98972	2140	0
chr7	63901709	63901783	AGAT	18.75	13 15.75 16.75 17.5 17.75 18.5 18.75 19.5 19.75 20.5 20.75 21.5 21.75 22.25 22.5 23.25 23.5 24.25 25.25 26.25 27.25	21	AGATGATAGATAGATAGATAGATAGATAGATAGATAGATAGATAGATAGATAGATAGATGATAGACAGATAGATA	AGATGATAGATAGATAGATAGATAGATAGATAGATAGATAGATAGATAGATA,AGATGATAGATAGATAGATAGATAGATAGATAGATAGATAGATAGATAGATAGATAGATGATA,AGATGATAGATAGATAGATAGATAGATAGATAGATAGATAGATAGATAGATAGATAGATGATAGACA,AGATGATAGATAGATAGATAGATAGATAGATAGATAGATAGATAGATAGATAGATAGATGATAGACAGAT,AGATGATAGATAGATAGATAGATAGATAGATAGATAGATAGATAGATAGATAGATAGATGATAGACAGATA,AGATGATAGATAGATAGATAGATAGATAGATAGATAGATAGATAGATAGATAGATAGATGATAGACAGATA…	0.973903	0.880351	0.845794	2140	0
chr7	84257886	84257934	TCTA	12.25	12.25 13.25 14.25 15.25 16.25 17.25 18.25 19.25 20.25 21.25 22.25 23.25 24.25	13	TCTATCTATCTGTCTGTCTGTCTGTCTATCTATCTATCTATCTATCTAT	TCTATCTATCTGTCTGTCTGTCTGTCTATCTATCTATCTATCTATCTATCTAT,TCTATCTATCTGTCTGTCTGTCTGTCTATCTATCTATCTATCTATCTATCTATCTAT,TCTATCTATCTGTCTGTCTGTCTGTCTATCTATCTATCTATCTATCTATCTATCTATCTAT,TCTATCTATCTGTCTGTCTGTCTGTCTATCTATCTATCTATCTATCTATCTATCTATCTATCTAT,TCTATCTATCTGTCTGTCTGTCTGTCTATCTATCTATCTATCTATCTATCTATCTATCTATCTATCTAT,TCTATCTATCTGTCTGTCTGTCTGTCTATCTATCTATCTATCTATCTATCTATCTATCTATCTATCTATCTAT,TCTATCTATCTGTCT…	0.970735	0.875758	0.857009	2140	0.0306
chr7	84908934	84908978	TATC	11.25	3.25 7.75 8.25 9.75 10.25 10.75 11.25 11.75 12.25 12.75 13.25 13.75 14.25 14.75 15.25 15.75	16	TATCTATCTATCTATCTATCTATCTATCTATCTATCTATCTATCT	TATCTATCTATCT,TATCTATCTATCTATCTATCTATCTATCTAT,TATCTATCTATCTATCTATCTATCTATCTATCT,TATCTATCTATCTATCTATCTATCTATCTATCTATCTAT,TATCTATCTATCTATCTATCTATCTATCTATCTATCTATCT,TATCTATCTATCTATCTATCTATCTATCTATCTATCTATCTAT,TATCTATCTATCTATCTATCTATCTATCTATCTATCTATCTATCTAT,TATCTATCTATCTATCTATCTATCTATCTATCTATCTATCTATCTATCT,TATCTATCTATCTATCTATCTATCTATCTATCTATCTATCTATCTATCTAT,TATCTATCTATCTATCTATCTATCTATCTATCTATCTATCTAT…	0.92128	0.83097	0.935514	2140	0
chr7	95415042	95415070	TGTA	7.25	0.25 2.75 3.25 3.75 4.25 4.75 5.25 5.75 6.25 6.75 7.25 7.75 8.25 8.75 9.25 9.75 10.25 10.75 11.25 12.75	20	TGTATGTATATATATATGTGTGTATGTAT	T,TGTATGTATAT,TGTATGTATATAT,TGTATGTATATATAT,TGTATGTATATATATAT,TGTATGTATATATATATGT,TGTATGTATATATATATGTGT,TGTATGTATATATATATGTGTGT,TGTATGTATATATATATGTGTGTAT,TGTATGTATATATATATGTGTGTATGT,TGTATGTATATATATATGTGTGTATGTATGT,TGTATGTATATATATATGTGTGTATGTATGTAT,TGTATGTATATATATATGTGTGTATGTATGTATGT,TGTATGTATATATATATGTGTGTATGTATGTATGTAT,TGTATGTATATATATATGTGTGTATGTATGTATGTATGT,TGTATGTATATATATATGTGTGTATGTATGTATGTAT…	0.972328	0.88867	0.971963	2140	0
chr7	103502857	103502915	TCTA	14.75	10.75 11.75 12.5 12.75 13.5 13.75 14.5 14.75 15.5 15.75 16.5 16.75 17.5 17.75 18.5 18.75 19.5	17	TCTATCTATCTATCTATCTATCTATCTATCTATCTATCTATCTATCTATCTATCTATCT	TCTATCTATCTATCTATCTATCTATCTATCTATCTATCTATCT,TCTATCTATCTATCTATCTATCTATCTATCTATCTATCTATCTATCT,TCTATCTATCTATCTATCTATCTATCTATCTATCTATCTATCTATCTATC,TCTATCTATCTATCTATCTATCTATCTATCTATCTATCTATCTATCTATCT,TCTATCTATCTATCTATCTATCTATCTATCTATCTATCTATCTATCTATCTATC,TCTATCTATCTATCTATCTATCTATCTATCTATCTATCTATCTATCTATCTATCT,TCTATCTATCTATCTATCTATCTATCTATCTATCTATCTATCTATCTATCTATCTATC,TCTATCTATCTATCTATCTATCTATCTATCTATC…	0.971264	0.874373	0.830841	2140	0.0704
chr7	106659390	106659453	CTTT	16	7.25 8.25 9 10.25 11 11.25 12 12.25 13 13.75 14 14.75 15 16 17 17.75 18 19 20 21	20	CTTTCTTTCTTTCTTTCTTTCTTTCTTTCTTTCTTTCTTTCTTTCTTTCTTTCTTTCTTTCTTT	CTTTCTTTCTTTCTTTCTTTCTTTCTTTC,CTTTCTTTCTTTCTTTCTTTCTTTCTTTCTTTC,CTTTCTTTCTTTCTTTCTTTCTTTCTTTCTTTCTTT,CTTTCTTTCTTTCTTTCTTTCTTTCTTTCTTTCTTTCTTTC,CTTTCTTTCTTTCTTTCTTTCTTTCTTTCTTTCTTTCTTTCTTT,CTTTCTTTCTTTCTTTCTTTCTTTCTTTCTTTCTTTCTTTCTTTC,CTTTCTTTCTTTCTTTCTTTCTTTCTTTCTTTCTTTCTTTCTTTCTTT,CTTTCTTTCTTTCTTTCTTTCTTTCTTTCTTTCTTTCTTTCTTTCTTTC,CTTTCTTTCTTTCTTTCTTTCTTTCTTTCTTTCTTTCTTTCTTTCTTTCTTT,CTTTCTTTCTTTC…	0.944938	0.823051	0.81028	2140	0.0039
chr7	122981619	122981682	ATAG	16	7 8 9 10 11 12 13 14 15 16 16.5 17 18 19 20	15	ATAGATAGATAGATAGATGGATAGATAGATAGATAGATAGATAGATAGATAGATAGATAGATAG	ATAGATAGATAGATAGATGGATAGATAG,ATAGATAGATAGATAGATGGATAGATAGATAG,ATAGATAGATAGATAGATGGATAGATAGATAGATAG,ATAGATAGATAGATAGATGGATAGATAGATAGATAGATAG,ATAGATAGATAGATAGATGGATAGATAGATAGATAGATAGATAG,ATAGATAGATAGATAGATGGATAGATAGATAGATAGATAGATAGATAG,ATAGATAGATAGATAGATGGATAGATAGATAGATAGATAGATAGATAGATAG,ATAGATAGATAGATAGATGGATAGATAGATAGATAGATAGATAGATAGATAGATAG,ATAGATAGATAGATAGATGGATAGATAGATAGATAGATAGATAGATAGATAGATA…	0.958477	0.84433	0.819626	2140	0.3545
chr7	153188873	153188931	AAAG	14.75	4.75 5.75 9.75 10.75 11.75 12.75 13.75 14.75 15.75 16.75 17.75 18.75 19.75 21.75	14	AAAGAAAGAAAGAAAGAAAGAAAGAAAGAAAGAAAGAAAGAAAGAAAGAAAGAAAGAAA	AAAGAAAGAAAGAAAGAAA,AAAGAAAGAAAGAAAGAAAGAAA,AAAGAAAGAAAGAAAGAAAGAAAGAAAGAAAGAAAGAAA,AAAGAAAGAAAGAAAGAAAGAAAGAAAGAAAGAAAGAAAGAAA,AAAGAAAGAAAGAAAGAAAGAAAGAAAGAAAGAAAGAAAGAAAGAAA,AAAGAAAGAAAGAAAGAAAGAAAGAAAGAAAGAAAGAAAGAAAGAAAGAAA,AAAGAAAGAAAGAAAGAAAGAAAGAAAGAAAGAAAGAAAGAAAGAAAGAAAGAAA,AAAGAAAGAAAGAAAGAAAGAAAGAAAGAAAGAAAGAAAGAAAGAAAGAAAGAAAGAAAGAAA,AAAGAAAGAAAGAAAGAAAGAAAGAAAGAAAGAAAGAAAGAAAGAAAGAAA…	0.95819	0.833266	0.836449	2140	0.103
chr8	12770503	12770541	ATAG	9.75	9.75 10.75 11.75 12.75 13.75 14.75 15.25 15.75 16.75 17.75 18.75 19.75 20.75 21.75	14	ATAGATAGATAGATAGATAGATAGATAGATAGATAGATA	ATAGATAGATAGATAGATAGATAGATAGATAGATAGATAGATA,ATAGATAGATAGATAGATAGATAGATAGATAGATAGATAGATAGATA,ATAGATAGATAGATAGATAGATAGATAGATAGATAGATAGATAGATAGATA,ATAGATAGATAGATAGATAGATAGATAGATAGATAGATAGATAGATAGATAGATA,ATAGATAGATAGATAGATAGATAGATAGATAGATAGATAGATAGATAGATAGATAGATA,ATAGATAGATAGATAGATAGATAGATAGATAGATAGATAGATAGATAGATAGATAGATAGA,ATAGATAGATAGATAGATAGATAGATAGATAGATAGATAGATAGATAGATAGATAGATAGATA,ATAGATAGATAGA…	0.972819	0.879261	0.846729	2140	0.0007
chr8	53807140	53807180	AAAT	10.25	4.75 5.25 5.75 6.25 6.75 7.25 7.75 9.25 10.25 11.25 12.25 13.25 14.25 15.25 16.25 17.25 18.25	17	AAATAAATAAATAAATAAATAAATAAATATAAGTAAATAAA	AAATAAATAAATAAATAAA,AAATAAATAAATAAATAAATA,AAATAAATAAATAAATAAATAAA,AAATAAATAAATAAATAAATAAATA,AAATAAATAAATAAATAAATAAATAAA,AAATAAATAAATAAATAAATAAATAAATA,AAATAAATAAATAAATAAATAAATAAATATA,AAATAAATAAATAAATAAATAAATAAATATAAGTAAA,AAATAAATAAATAAATAAATAAATAAATATAAGTAAATAAAAATA,AAATAAATAAATAAATAAATAAATAAATATAAGTAAATAAAAATAAATA,AAATAAATAAATAAATAAATAAATAAATATAAGTAAATAAAAATAAATAAATA,AAATAAATAAATAAATAAATAAATAAATA…	0.947312	0.829017	0.806542	2140	0
chr8	57998546	57998607	AGAA	15.5	3.5 9 10 11 12 12.5 13 13.5 14 14.5 15 15.5 15.75 16 16.5 17 17.5 18 18.5 19 19.5 20 20.5 21 21.5 22.25 23.25 25.25	28	AGAAAGAAAGAAAGAAAGAAAGAAAGAAAGAAAGAAAGAAAGAAAGAAAGAAAGAAAGAAAG	AGAAAGAAAGAAAG,AGAAAGAAAGAAAGAAAGAAAGAAAGAAAGAAAGAA,AGAAAGAAAGAAAGAAAGAAAGAAAGAAAGAAAGAAAGAA,AGAAAGAAAGAAAGAAAGAAAGAAAGAAAGAAAGAAAGAAAGAA,AGAAAGAAAGAAAGAAAGAAAGAAAGAAAGAAAGAAAGAAAGAAAGAA,AGAAAGAAAGAAAGAAAGAAAGAAAGAAAGAAAGAAAGAAAGAAAGAAAG,AGAAAGAAAGAAAGAAAGAAAGAAAGAAAGAAAGAAAGAAAGAAAGAAAGAA,AGAAAGAAAGAAAGAAAGAAAGAAAGAAAGAAAGAAAGAAAGAAAGAAAGAAAG,AGAAAGAAAGAAAGAAAGAAAGAAAGAAAGAAAGAAAGAAAGAAAGAAAGAAA…	0.98555	0.913803	0.886916	2140	0.6311
chr8	62822115	62822153	TATC	9.75	8.75 9.5 9.75 10.5 10.75 11.5 11.75 12.25 12.5 12.75 13.5 13.75 14.75 15.75	14	TATCTATCTATCTATCTATCTATCTATCTATCTATCTAT	TATCTATCTATCTATCTATCTATCTATCTATCTAT,TATCTATCTATCTATCTATCTATCTATCTATCTATCTA,TATCTATCTATCTATCTATCTATCTATCTATCTATCTATCTA,TATCTATCTATCTATCTATCTATCTATCTATCTATCTATCTAT,TATCTATCTATCTATCTATCTATCTATCTATCTATCTATCTATCTA,TATCTATCTATCTATCTATCTATCTATCTATCTATCTATCTATCTAT,TATCTATCTATCTATCTATCTATCTATCTATCTATCTATCTATCTATCT,TATCTATCTATCTATCTATCTATCTATCTATCTATCTATCTATCTATCTA,TATCTATCTATCTATCTATCTATCTATCTATCTATCTATCT…	0.929248	0.803674	0.853271	2140	0
chr8	78982454	78982522	AAAG	17.25	12 13 13.75 14.25 14.75 15.25 15.75 16.25 16.75 17.25 17.75 18.25 18.75 19.25 20.25 21.25 23.25	17	AAAGAAAGCAAGAGAGAGAGAGAGAAAGAAAGAAAGAAAGAAAGAAAGAAAGAAAGAAAGAAAGAAAGA	AAAGAAAGCAAGAGAGAGAGAGAGAAAGAAAGAAAGAAAGAAAGAAAG,AAAGAAAGCAAGAGAGAGAGAGAGAAAGAAAGAAAGAAAGAAAGAAAGAAAG,AAAGAAAGCAAGAGAGAGAGAGAGAAAGAAAGAAAGAAAGAAAGAAAGAAAGAAA,AAAGAAAGCAAGAGAGAGAGAGAGAAAGAAAGAAAGAAAGAAAGAAAGAAAGAAAGA,AAAGAAAGCAAGAGAGAGAGAGAGAAAGAAAGAAAGAAAGAAAGAAAGAAAGAAAGAAA,AAAGAAAGCAAGAGAGAGAGAGAGAAAGAAAGAAAGAAAGAAAGAAAGAAAGAAAGAAAGA,AAAGAAAGCAAGAGAGAGAGAGAGAAAGAAAGAAAGAAAGAAAGAAAGAAAGAAAGAAAGA…	0.959362	0.847296	0.838318	2140	0.2366
chr8	88863656	88863697	AATA	10.5	4.5 7.5 8.5 9.5 10.5 11.5 12.5 13.5 14.5 15.5	10	AATAAATAAATAAATAAATAAATAAATAAATAAATAAATAAA	AATAAATAAATAAATAAA,AATAAATAAATAAATAAATAAATAAATAAA,AATAAATAAATAAATAAATAAATAAATAAATAAA,AATAAATAAATAAATAAATAAATAAATAAATAAATAAA,AATAAATAAATAAATAAATAAATAAATAAATAAATAAATAAATAAA,AATAAATAAATAAATAAATAAATAAATAAATAAATAAATAAATAAATAAA,AATAAATAAATAAATAAATAAATAAATAAATAAATAAATAAATAAATAAATAAA,AATAAATAAATAAATAAATAAATAAATAAATAAATAAATAAATAAATAAATAAATAAA,AATAAATAAATAAATAAATAAATAAATAAATAAATAAATAAATAAATAAATAAATAAATAAA	0.937306	0.810582	0.814019	2140	0.9817
chr8	107016197	107016265	TAGA	17.25	9.5 10.5 11.5 12.25 12.5 13.5 14.25 14.5 15.25 15.5 16.25 17.25 18.25 19.25	14	TAGATGATAGATAGATAGATAGATAGATAGATAGATAGATAGATAGATAGATAGGTAGACAGATAGATA	TAGATGATAGATAGATAGATAGATAGATAGATAGATAG,TAGATGATAGATAGATAGATAGATAGATAGATAGATAGATAG,TAGATGATAGATAGATAGATAGATAGATAGATAGATAGATAGATAG,TAGATGATAGATAGATAGATAGATAGATAGATAGATAGATAGATAGATA,TAGATGATAGATAGATAGATAGATAGATAGATAGATAGATAGATAGATAG,TAGATGATAGATAGATAGATAGATAGATAGATAGATAGATAGATAGATAGATAG,TAGATGATAGATAGATAGATAGATAGATAGATAGATAGATAGATAGATAGATAGGTA,TAGATGATAGATAGATAGATAGATAGATAGATAGATAGATAGATAGATAGATAGGT…	0.940224	0.815327	0.817757	2140	0.3589
chr8	115473653	115473715	TTTC	15.75	7.75 8.75 9.75 10 10.5 10.75 11 11.75 12 12.75 13 13.75 14 14.5 14.75 15 15.5 15.75 16 16.5 16.75 17 17.75 18 18.75 19	26	TTTCTTTCTTTCTTTCTTTCTTTCTTTCTTTCTTTCTTTCTTTCTTTCTTTCTTTCTTTCTTT	TTTCTTTCTTTCTTTCTTTCTTTCTTTCTTT,TTTCTTTCTTTCTTTCTTTCTTTCTTTCTTTCTTT,TTTCTTTCTTTCTTTCTTTCTTTCTTTCTTTCTTTCTTT,TTTCTTTCTTTCTTTCTTTCTTTCTTTCTTTCTTTCTTTC,TTTCTTTCTTTCTTTCTTTCTTTCTTTCTTTCTTTCTTTCTT,TTTCTTTCTTTCTTTCTTTCTTTCTTTCTTTCTTTCTTTCTTT,TTTCTTTCTTTCTTTCTTTCTTTCTTTCTTTCTTTCTTTCTTTC,TTTCTTTCTTTCTTTCTTTCTTTCTTTCTTTCTTTCTTTCTTTCTTT,TTTCTTTCTTTCTTTCTTTCTTTCTTTCTTTCTTTCTTTCTTTCTTTC,TTTCTTTCTTTCTTTCTTTCT…	0.956139	0.825818	0.814019	2140	0.1449
chr8	116512143	116512218	TTTC	19	10.75 11.25 12.5 12.75 13.5 13.75 14.5 14.75 15.5 15.75 16.5 16.75 17 17.5 17.75 18 18.25 18.5 18.75 19 19.5 19.75 20 20.5 21 21.5 22	27	TTTCTTTCTTTCTTTCTTTCTTTCTTTCTTTCTTTCTTTCTTTCTTTCTTTTCTTTTCTTTTCTTTTCTTTTCTTT	TTTCTTTCTTTCTTTCTTTCTTTCTTTCTTTCTTTCTTTCTTT,TTTCTTTCTTTCTTTCTTTCTTTCTTTCTTTCTTTCTTTCTTTCT,TTTCTTTCTTTCTTTCTTTCTTTCTTTCTTTCTTTCTTTCTTTCTTTCTT,TTTCTTTCTTTCTTTCTTTCTTTCTTTCTTTCTTTCTTTCTTTCTTTCTTT,TTTCTTTCTTTCTTTCTTTCTTTCTTTCTTTCTTTCTTTCTTTCTTTCTTTTCT,TTTCTTTCTTTCTTTCTTTCTTTCTTTCTTTCTTTCTTTCTTTCTTTCTTTTCTT,TTTCTTTCTTTCTTTCTTTCTTTCTTTCTTTCTTTCTTTCTTTCTTTCTTTTCTTTTC,TTTCTTTCTTTCTTTCTTTCTTTCTTTCTTTCTTTC…	0.97761	0.888637	0.859813	2140	0.1215
chr8	125907107	125907158	TCTA	13	7 9 10 11 12 13 13.75 14 15 16 17 18	12	TCTATCTGTCTATCTATCTATCTATCTATCTATCTATCTATCTATCTATCTA	TCTATCTGTCTATCTATCTATCTATCTA,TCTATCTGTCTATCTATCTATCTATCTATCTATCTA,TCTATCTGTCTATCTATCTATCTATCTATCTATCTATCTA,TCTATCTGTCTATCTATCTATCTATCTATCTATCTATCTATCTA,TCTATCTGTCTATCTATCTATCTATCTATCTATCTATCTATCTATCTA,TCTATCTGTCTATCTATCTATCTATCTATCTATCTATCTATCTATCTATCTATCT,TCTATCTGTCTATCTATCTATCTATCTATCTATCTATCTATCTATCTATCTATCTA,TCTATCTGTCTATCTATCTATCTATCTATCTATCTATCTATCTATCTATCTATCTATCTA,TCTATCTGTCTATCTATCTATCTA…	0.953283	0.838577	0.834579	2140	0.482
chr8	127921607	127921664	TTCC	14.5	8.5 9.5 10.5 11.5 12.5 13.5 14.5 15.5 16.5 17.5 18.5 19.25 19.5 19.75 20.5 21.5	16	TTCCTTCCTTCCTTCCTTCCTTCCTTCCTTCCTTCCTTCCTTCCTTCCTTCCTTCCTT	TTCCTTCCTTCCTTCCTTCCTTCCTTCCTTCCTT,TTCCTTCCTTCCTTCCTTCCTTCCTTCCTTCCTTCCTT,TTCCTTCCTTCCTTCCTTCCTTCCTTCCTTCCTTCCTTCCTT,TTCCTTCCTTCCTTCCTTCCTTCCTTCCTTCCTTCCTTCCTTCCTT,TTCCTTCCTTCCTTCCTTCCTTCCTTCCTTCCTTCCTTCCTTCCTTCCTT,TTCCTTCCTTCCTTCCTTCCTTCCTTCCTTCCTTCCTTCCTTCCTTCCTTCCTT,TTCCTTCCTTCCTTCCTTCCTTCCTTCCTTCCTTCCTTCCTTCCTTCCTTCCTTCCTTCCTT,TTCCTTCCTTCCTTCCTTCCTTCCTTCCTTCCTTCCTTCCTTCCTTCCTTCCTTCCTTCCTTCCTT…	0.968251	0.868454	0.806542	2140	0
chr8	130343086	130343158	TAGA	18.25	10.5 11.25 11.5 12.5 13.5 14.5 15.25 15.5 16.25 16.5 17 17.25 17.5 18.25 19.25 20.25 21.25	17	TAGATAGATAGATAGATAGATAGATGATAGATAGATAGATAGATAGATAGATAGATAGATAGATAGATAGATA	TAGATAGATAGATAGATAGATAGATGATAGATAGATAGATAG,TAGATAGATAGATAGATAGATAGATGATAGATAGATAGATAGATA,TAGATAGATAGATAGATAGATAGATGATAGATAGATAGATAGATAG,TAGATAGATAGATAGATAGATAGATGATAGATAGATAGATAGATAGATAG,TAGATAGATAGATAGATAGATAGATGATAGATAGATAGATAGATAGATAGATAG,TAGATAGATAGATAGATAGATAGATGATAGATAGATAGATAGATAGATAGATAGATAG,TAGATAGATAGATAGATAGATAGATGATAGATAGATAGATAGATAGATAGATAGATAGATA,TAGATAGATAGATAGATAGATAGATGATAGATAGAT…	0.970504	0.873774	0.837383	2140	0
chr9	5200529	5200567	TATC	9.75	4.5 5.75 6.5 6.75 7.75 8.75 9.75 10.75 11.75 12.75 13.75 14.75 15.75	13	TATCTATCTATCTATCTATCTATCTATCTATCTATCTAT	TATCTATCTATCTATCTA,TATCTATCTATCTATCTATCTAT,TATCTATCTATCTATCTATCTATCTA,TATCTATCTATCTATCTATCTATCTAT,TATCTATCTATCTATCTATCTATCTATCTAT,TATCTATCTATCTATCTATCTATCTATCTATCTAT,TATCTATCTATCTATCTATCTATCTATCTATCTATCTATCTAT,TATCTATCTATCTATCTATCTATCTATCTATCTATCTATCTATCTAT,TATCTATCTATCTATCTATCTATCTATCTATCTATCTATCTATCTATCTAT,TATCTATCTATCTATCTATCTATCTATCTATCTATCTATCTATCTATCTATCTAT,TATCTATCTATCTATCTATCTATCTATCTATCT…	0.911384	0.821018	0.879439	2140	0
chr9	6927090	6927140	TCTA	12.75	7.75 8.75 9.25 9.75 10.25 10.5 10.75 11.75 12.75 13.5 13.75 14.5 14.75 15.75 16.75 17.75	16	TCTATCTATCTATCTATCTATCTATCTATCTATCTATCTATCTATCTATCT	TCTATCTATCTATCTATCTATCTATCTATCT,TCTATCTATCTATCTATCTATCTATCTATCTATCT,TCTATCTATCTATCTATCTATCTATCTATCTATCTAT,TCTATCTATCTATCTATCTATCTATCTATCTATCTATCT,TCTATCTATCTATCTATCTATCTATCTATCTATCTATCTAT,TCTATCTATCTATCTATCTATCTATCTATCTATCTATCTATC,TCTATCTATCTATCTATCTATCTATCTATCTATCTATCTATCT,TCTATCTATCTATCTATCTATCTATCTATCTATCTATCTATCTATCT,TCTATCTATCTATCTATCTATCTATCTATCTATCTATCTATCTATCTATCTATC,TCTATCTATCTATCTATCTAT…	0.935229	0.805505	0.800935	2140	0.304
chr9	10049408	10049443	AAAG	9	4 4.75 5 6 7 7.25 7.5 7.75 8 8.25 8.5 8.75 9 9.25 9.75 10 10.75 11 11.5 11.75 12 12.25 12.5 12.75 13 13.5 13.75 14 14.25 14.5 14.75 15.5 15.75 16 16.75 17.75 18.75 19.75	38	AAAGAAAGAAAGAAAGAAAGAAAGAAAGAAAAGAAA	AAAGAAAGAAAGAAAG,AAAGAAAGAAAGAAAGAAA,AAAGAAAGAAAGAAAGAAAG,AAAGAAAGAAAGAAAGAAAGAAAG,AAAGAAAGAAAGAAAGAAAGAAAGAAAG,AAAGAAAGAAAGAAAGAAAGAAAGAAAGA,AAAGAAAGAAAGAAAGAAAGAAAGAAAGAA,AAAGAAAGAAAGAAAGAAAGAAAGAAAGAAA,AAAGAAAGAAAGAAAGAAAGAAAGAAAGAAAA,AAAGAAAGAAAGAAAGAAAGAAAGAAAGAAAAG,AAAGAAAGAAAGAAAGAAAGAAAGAAAGAAAAGA,AAAGAAAGAAAGAAAGAAAGAAAGAAAGAAAAGAA,AAAGAAAGAAAGAAAGAAAGAAAGAAAGAAAAGAAAA,AAAGAAAGAAAGAAAGAA…	0.948759	0.816669	0.809346	2140	0.0228
chr9	10065142	10065194	AGAA	13.25	11.25 12.25 13.25 14.25 15.25 16.25 17.25 17.5 18.25 18.5 19.25 20.25 21.25 22.25 23.25 25.25	16	AGAAAGAAAGAAAGAAAGAAAGAAAGAAAGAAAGAAAGAAAGAAAGAAAGAAA	AGAAAGAAAGAAAGAAAGAAAGAAAGAAAGAAAGAAAGAAAGAAA,AGAAAGAAAGAAAGAAAGAAAGAAAGAAAGAAAGAAAGAAAGAAAGAAA,AGAAAGAAAGAAAGAAAGAAAGAAAGAAAGAAAGAAAGAAAGAAAGAAAGAAAGAAA,AGAAAGAAAGAAAGAAAGAAAGAAAGAAAGAAAGAAAGAAAGAAAGAAAGAAAGAAAGAAA,AGAAAGAAAGAAAGAAAGAAAGAAAGAAAGAAAGAAAGAAAGAAAGAAAGAAAGAAAGAAAGAAA,AGAAAGAAAGAAAGAAAGAAAGAAAGAAAGAAAGAAAGAAAGAAAGAAAGAAAGAAAGAAAGAAAGAAA,AGAAAGAAAGAAAGAAAGAAAGAAAGAAAGAAAGAAAGAAAGAAAGA…	0.976555	0.887684	0.830841	2140	0
chr9	10509471	10509503	ATCT	8.25	4.25 5.25 6.25 7.25 7.75 8.25 8.75 9.25 9.75 10.25 11.25 11.75 12.25 13.25 14.25 14.75 15.75	17	ATCTATCTATCTATCTATCTATCTATCTATCTA	ATCTATCTATCTATCTA,ATCTATCTATCTATCTATCTA,ATCTATCTATCTATCTATCTATCTA,ATCTATCTATCTATCTATCTATCTATCTA,ATCTATCTATCTATCTATCTATCTATCTATC,ATCTATCTATCTATCTATCTATCTATCTATCTATC,ATCTATCTATCTATCTATCTATCTATCTATCTATCTA,ATCTATCTATCTATCTATCTATCTATCTATCTATCTATC,ATCTATCTATCTATCTATCTATCTATCTATCTATCTATCTA,ATCTATCTATCTATCTATCTATCTATCTATCTATCTATCTATCTA,ATCTATCTATCTATCTATCTATCTATCTATCTATCTATCTATCTATC,ATCTATCTATCTATCTATCTA…	0.929538	0.819926	0.87757	2140	0
chr9	15944824	15944885	TTTC	15.5	8.75 10.75 11.75 12.75 13.75 14.75 15.5 15.75 16.5 16.75 17.5 17.75 18.5 18.75 19.5 19.75 20.75	17	TTTCTTTCTTTTTTCTTTCTTTCTTTCTTTCTTTCTTTCTTTCTTTCTTTCTTTCTTTCTTT	TTTCTTTCTTTTTTCTTTCTTTCTTTCTTTCTTTC,TTTCTTTCTTTTTTCTTTCTTTCTTTCTTTCTTTCTTTCTTTC,TTTCTTTCTTTTTTCTTTCTTTCTTTCTTTCTTTCTTTCTTTCTTTC,TTTCTTTCTTTTTTCTTTCTTTCTTTCTTTCTTTCTTTCTTTCTTTCTTTC,TTTCTTTCTTTTTTCTTTCTTTCTTTCTTTCTTTCTTTCTTTCTTTCTTTCTTTC,TTTCTTTCTTTTTTCTTTCTTTCTTTCTTTCTTTCTTTCTTTCTTTCTTTCTTTCTTTC,TTTCTTTCTTTTTTCTTTCTTTCTTTCTTTCTTTCTTTCTTTCTTTCTTTCTTTCTTTCTTTT,TTTCTTTCTTTTTTCTTTCTTTCTTTCTTTCTTTCTTTC…	0.952478	0.83465	0.801869	2140	0.1974
chr9	68750514	68750603	TAGA	22.5	14.5 15.5 16.5 17.5 18.5 19.5 20.5 21.5 22.5 23.5	10	TAGATGATAGATAGATAAGATAGACAGACAGATAGATAGATAGATAGATAGATAGATAGATAGATAGATAGATAGATAGATAGATAGATA	TAGATGATAGATAGATAAGATAGACAGACAGATAGATAGATAGATAGATAGATAGATA,TAGATGATAGATAGATAAGATAGACAGACAGATAGATAGATAGATAGATAGATAGATAGATA,TAGATGATAGATAGATAAGATAGACAGACAGATAGATAGATAGATAGATAGATAGATAGATAGATA,TAGATGATAGATAGATAAGATAGACAGACAGATAGATAGATAGATAGATAGATAGATAGATAGATAGATA,TAGATGATAGATAGATAAGATAGACAGACAGATAGATAGATAGATAGATAGATAGATAGATAGATAGATAGATA,TAGATGATAGATAGATAAGATAGACAGACAGATAGATAGATAGATAGATAGATAGATAGATAGA…	0.923572	0.835791	0.986916	2140	0
chr9	76286311	76286361	TCTA	12.75	8.75 9.75 10.75 11.75 12.75 13.75 14.75 15.75 16.75 17.75	10	TCTATCTATCTATCTATCTATCTATCTATCTATCTATCTATCTATCTATCT	TCTATCTATCTATCTATCTATCTATCTATCTATCT,TCTATCTATCTATCTATCTATCTATCTATCTATCTATCT,TCTATCTATCTATCTATCTATCTATCTATCTATCTATCTATCT,TCTATCTATCTATCTATCTATCTATCTATCTATCTATCTATCTATCT,TCTATCTATCTATCTATCTATCTATCTATCTATCTATCTATCTATCTATCTATCT,TCTATCTATCTATCTATCTATCTATCTATCTATCTATCTATCTATCTATCTATCTATCT,TCTATCTATCTATCTATCTATCTATCTATCTATCTATCTATCTATCTATCTATCTATCTATCT,TCTATCTATCTATCTATCTATCTATCTATCTATCTATCTATCTATCTATCT…	0.947487	0.828165	0.814019	2140	0.4401
chr9	83639451	83639519	GATA	17.25	6.5 8.5 9.5 10.5 11.5 12.5 13.25 13.5 14.25 14.5 15.25 15.5 16.25 16.5 17.25 18.25 19.25	17	GATAGATAGATAGATAGATAGATAGATAGATAGATAGATAGATAGATAGATAGATGATAGATAGATAGA	GATAGATAGATAGATAGATAGATAGA,GATAGATAGATAGATAGATAGATAGATAGATAGA,GATAGATAGATAGATAGATAGATAGATAGATAGATAGA,GATAGATAGATAGATAGATAGATAGATAGATAGATAGATAGA,GATAGATAGATAGATAGATAGATAGATAGATAGATAGATAGATAGA,GATAGATAGATAGATAGATAGATAGATAGATAGATAGATAGATAGATAGA,GATAGATAGATAGATAGATAGATAGATAGATAGATAGATAGATAGATAGATAG,GATAGATAGATAGATAGATAGATAGATAGATAGATAGATAGATAGATAGATAGA,GATAGATAGATAGATAGATAGATAGATAGATAGATAGATAGATAGATA…	0.963454	0.858952	0.862617	2140	0.0004
chr9	86183833	86183873	AGAT	10.25	6.25 7.25 8.25 9.25 10.25 11 11.25 12.25 13.25 14.25 15.25	11	AGATAGATAGATAGATAGATAGATAGATAGATAGATAGATA	AGATAGATAGATAGATAGATAGATA,AGATAGATAGATAGATAGATAGATAGATA,AGATAGATAGATAGATAGATAGATAGATAGATA,AGATAGATAGATAGATAGATAGATAGATAGATAGATA,AGATAGATAGATAGATAGATAGATAGATAGATAGATAGATAGAT,AGATAGATAGATAGATAGATAGATAGATAGATAGATAGATAGATA,AGATAGATAGATAGATAGATAGATAGATAGATAGATAGATAGATAGATA,AGATAGATAGATAGATAGATAGATAGATAGATAGATAGATAGATAGATAGATA,AGATAGATAGATAGATAGATAGATAGATAGATAGATAGATAGATAGATAGATAGATA,AGATAGATAGATAGATAG…	0.948289	0.829626	0.808411	2140	0.0166
chr9	93928996	93929017	AAAT	5.5	5.5 6.5 7.5 8.5 9.5 10.25 10.5 11.25 11.5 12.5 13.5	11	AAATAAATAAATAAATAAATAA	AAATAAATAAATAAATAAATAAATAA,AAATAAATAAATAAATAAATAAATAAATAA,AAATAAATAAATAAATAAATAAATAAATAAATAA,AAATAAATAAATAAATAAATAAATAAATAAATAAATAA,AAATAAATAAATAAATAAATAAATAAATAAATAAATAAATA,AAATAAATAAATAAATAAATAAATAAATAAATAAATAAATAA,AAATAAATAAATAAATAAATAAATAAATAAATAAATAAATAAATA,AAATAAATAAATAAATAAATAAATAAATAAATAAATAAATAAATAA,AAATAAATAAATAAATAAATAAATAAATAAATAAATAAATAAATAAATAA,AAATAAATAAATAAATAAATAAATAAATAAATAAATAA…	0.951772	0.833692	0.804673	2140	0.1932
chr9	96594772	96594841	TCTA	17.5	14 14.5 15 15.5 16 16.5 17 17.25 17.5 18 18.25 18.5 19.5 20.5	14	TCTATCTATCTATCTATCATCTATCTATCTATCTATCTATCTATCTATCTATCTATCTATCTATCTATCT	TCTATCTATCTATCTATCATCTATCTATCTATCTATCTATCTATCTATCTATCTAT,TCTATCTATCTATCTATCATCTATCTATCTATCTATCTATCTATCTATCTATCTATCT,TCTATCTATCTATCTATCATCTATCTATCTATCTATCTATCTATCTATCTATCTATCTAT,TCTATCTATCTATCTATCATCTATCTATCTATCTATCTATCTATCTATCTATCTATCTATCT,TCTATCTATCTATCTATCATCTATCTATCTATCTATCTATCTATCTATCTATCTATCTATCTAT,TCTATCTATCTATCTATCATCTATCTATCTATCTATCTATCTATCTATCTATCTATCTATCTATCT,TCTATCTATCTATCTATCATCTATCTA…	0.966797	0.866185	0.83271	2140	0
chr9	119871615	119871651	AAAT	9.25	1 5.75 6.75 7.75 8.5 8.75 9 9.25 9.75 10.75 11.75 12.75	12	AAATAAATAAATAAATAAATAAAAATAAATAAATAAA	AAAT,AAATAAATAAATAAATAAATAAA,AAATAAATAAATAAATAAATAAAAATA,AAATAAATAAATAAATAAATAAAAATAAATA,AAATAAATAAATAAATAAATAAAAATAAATAAAT,AAATAAATAAATAAATAAATAAAAATAAATAAATA,AAATAAATAAATAAATAAATAAAAATAAATAAATAA,AAATAAATAAATAAATAAATAAAAATAAATAAATAAAAA,AAATAAATAAATAAATAAATAAAAATAAATAAATAAAAATAAA,AAATAAATAAATAAATAAATAAAAATAAATAAATAAAAATAAATAAA,AAATAAATAAATAAATAAATAAAAATAAATAAATAAAAATAAATAAATAAA	0.933839	0.808356	0.839252	2140	0
chr10	68180557	68180599	AAAT	10.75	4 4.25 5.75 6.5 7.5 9.75 10.5 10.75 11.5 11.75 12.5 12.75 13.5 13.75 14.75 15.75 16.75	17	AAATAAATAAATAAATAAATAAATAAATAAATAAATAAATAAA	AAATAAATAAATAAAT,AAATAAATAAATAAATA,AAATAAATAAATAAATAAATAAA,AAATAAATAAATAAATAAATAAATAA,AAATAAATAAATAAATAAATAAATAAATAA,AAATAAATAAATAAATAAATAAATAAATAAATAAATAAA,AAATAAATAAATAAATAAATAAATAAATAAATAAATAAATAA,AAATAAATAAATAAATAAATAAATAAATAAATAAATAAATAAATAA,AAATAAATAAATAAATAAATAAATAAATAAATAAATAAATAAATAAA,AAATAAATAAATAAATAAATAAATAAATAAATAAATAAATAAATAAATAA,AAATAAATAAATAAATAAATAAATAAATAAATAAATAAATAAATAAATAAA,A…	0.959838	0.848346	0.842991	2140	0.4191
chr10	73900795	73900845	ATAG	12.75	4.75 5.25 7.75 8.25 8.75 9.75 10.25 10.75 11.25 11.75 12.25 12.75 13.25 13.75 14.25 14.75 15.25 15.75 16.25 16.75 17.25	21	ATAGATAGATAGATAGATAGATAGATAGATAGATAGATAGATAGATAGATA	ATAGATAGATAGATAGATA,ATAGATAGATAGATAGATAGA,ATAGATAGATAGATAGATAGATAGATAGATA,ATAGATAGATAGATAGATAGATAGATAGATAGA,ATAGATAGATAGATAGATAGATAGATAGATAGATA,ATAGATAGATAGATAGATAGATAGATAGATAGATAGATA,ATAGATAGATAGATAGATAGATAGATAGATAGATAGATAGA,ATAGATAGATAGATAGATAGATAGATAGATAGATAGATAGATA,ATAGATAGATAGATAGATAGATAGATAGATAGATAGATAGATAGA,ATAGATAGATAGATAGATAGATAGATAGATAGATAGATAGATAGATA,ATAGATAGATAGATAGATAGATAGATAGATAGATA…	0.941296	0.816359	0.801869	2140	0
chr10	74190843	74190901	TATC	14.75	9.75 11.75 12.75 13.25 13.75 14.75 15.75 16.75 17.75 18.75 19.75 20.75	12	TATCTGTCTGTCTATCTATCTATCTATCTATCTATCTATCTATCTATCTATCTATCTAT	TATCTGTCTGTCTATCTATCTATCTATCTATCTATCTAT,TATCTGTCTGTCTATCTATCTATCTATCTATCTATCTATCTATCTAT,TATCTGTCTGTCTATCTATCTATCTATCTATCTATCTATCTATCTATCTAT,TATCTGTCTGTCTATCTATCTATCTATCTATCTATCTATCTATCTATCTATCT,TATCTGTCTGTCTATCTATCTATCTATCTATCTATCTATCTATCTATCTATCTAT,TATCTGTCTGTCTATCTATCTATCTATCTATCTATCTATCTATCTATCTATCTATCTATCTAT,TATCTGTCTGTCTATCTATCTATCTATCTATCTATCTATCTATCTATCTATCTATCTATCTATCTAT,TATCTGTCTGTCTATCT…	0.944701	0.825016	0.815888	2140	0.2062
chr10	85847791	85847848	AGAT	14.5	7.5 9.5 10.5 11.5 12.25 12.5 13.5 14.5 15.5 16.5 17.5 18.5	12	AGATAGATAGATAGATAGATAGATAGATAGATAGATAGATAGATAGATAGATGATAGA	AGATAGATAGATAGATAGATAGATAGATAG,AGATAGATAGATAGATAGATAGATAGATAGATAGATAG,AGATAGATAGATAGATAGATAGATAGATAGATAGATAGATAG,AGATAGATAGATAGATAGATAGATAGATAGATAGATAGATAGATAG,AGATAGATAGATAGATAGATAGATAGATAGATAGATAGATAGATAGATA,AGATAGATAGATAGATAGATAGATAGATAGATAGATAGATAGATAGATAG,AGATAGATAGATAGATAGATAGATAGATAGATAGATAGATAGATAGATAGATGA,AGATAGATAGATAGATAGATAGATAGATAGATAGATAGATAGATAGATAGATGATAGAATAG,AGATAGATAGATAGATAGAT…	0.93194	0.801089	0.809346	2140	0.1236
chr11	43456619	43456682	AGAT	16	7 8 11 12 13 14 15 15.5 16 16.25 16.5 17 17.25 17.5 18 18.5 19 20 21	19	AGATAAGATGATAGATAGATAGATAGATAGATAGATAGATAGATAGATAGATAGATAGATAGAT	AGATAAGATGATAGATAGATAGATAGAT,AGATAAGATGATAGATAGATAGATAGATAGAT,AGATAAGATGATAGATAGATAGATAGATAGATAGATAGATAGAT,AGATAAGATGATAGATAGATAGATAGATAGATAGATAGATAGATAGAT,AGATAAGATGATAGATAGATAGATAGATAGATAGATAGATAGATAGATAGAT,AGATAAGATGATAGATAGATAGATAGATAGATAGATAGATAGATAGATAGATAGAT,AGATAAGATGATAGATAGATAGATAGATAGATAGATAGATAGATAGATAGATAGATAGAT,AGATAAGATGATAGATAGATAGATAGATAGATAGATAGATAGATAGATAGATAGATAGATAG,AGATAAGAT…	0.939224	0.814376	0.800935	2140	0.3352
chr11	80002800	80002836	ATCT	9.25	6.25 7.25 8.25 9.25 10.25 11.25 12.25 13.25 14.25 15.25	10	ATCTATCTATCTATCTATCTATCTATCTATCTATCTA	ATCTATCTATCTATCTATCTATCTA,ATCTATCTATCTATCTATCTATCTATCTA,ATCTATCTATCTATCTATCTATCTATCTATCTA,ATCTATCTATCTATCTATCTATCTATCTATCTATCTATCTA,ATCTATCTATCTATCTATCTATCTATCTATCTATCTATCTATCTA,ATCTATCTATCTATCTATCTATCTATCTATCTATCTATCTATCTATCTA,ATCTATCTATCTATCTATCTATCTATCTATCTATCTATCTATCTATCTATCTA,ATCTATCTATCTATCTATCTATCTATCTATCTATCTATCTATCTATCTATCTATCTA,ATCTATCTATCTATCTATCTATCTATCTATCTATCTATCTATCTATCTATCTATCTATC…	0.935897	0.812435	0.837383	2140	0
chr11	110225635	110225689	CTTC	13.75	6.75 7.5 7.75 8.75 9.75 10.75 11.75 12.5 12.75 13.75 14.75 15.75 16.75 17.75	14	CTTCCTTCCTTCCTTCCTTCCTTCCTTCCTTCCTTCCTTCCTTCCTTCCTTCCTT	CTTCCTTCCTTCCTTCCTTCCTTCCTT,CTTCCTTCCTTCCTTCCTTCCTTCCTTCCT,CTTCCTTCCTTCCTTCCTTCCTTCCTTCCTT,CTTCCTTCCTTCCTTCCTTCCTTCCTTCCTTCCTT,CTTCCTTCCTTCCTTCCTTCCTTCCTTCCTTCCTTCCTT,CTTCCTTCCTTCCTTCCTTCCTTCCTTCCTTCCTTCCTTCCTT,CTTCCTTCCTTCCTTCCTTCCTTCCTTCCTTCCTTCCTTCCTTCCTT,CTTCCTTCCTTCCTTCCTTCCTTCCTTCCTTCCTTCCTTCCTTCCTTCCT,CTTCCTTCCTTCCTTCCTTCCTTCCTTCCTTCCTTCCTTCCTTCCTTCCTT,CTTCCTTCCTTCCTTCCTTCCTTCCTTCCTTCCTTCC…	0.955837	0.842672	0.827103	2140	0.208
chr11	110725349	110725413	AGGA	16.25	4 6 6.25 7 8 8.25 9 9.25 10 10.25 11 11.25 12 12.25 13 13.25 14 14.25 15 15.25 16.25 17.25 18.25 19.25 20.25	25	AGGAAGGAAGGAAGGAAGGAAGGAAGGAAGGAAGGAAGGAAGGAAGGAAGGAAGGAAGGAAGGAA	AGGAAGGAAGGAAGGA,AGGAAGGAAGGAAGGAAGGAAGGA,AGGAAGGAAGGAAGGAAGGAAGGAA,AGGAAGGAAGGAAGGAAGGAAGGAAGGA,AGGAAGGAAGGAAGGAAGGAAGGAAGGAAGGA,AGGAAGGAAGGAAGGAAGGAAGGAAGGAAGGAA,AGGAAGGAAGGAAGGAAGGAAGGAAGGAAGGAAGGA,AGGAAGGAAGGAAGGAAGGAAGGAAGGAAGGAAGGAA,AGGAAGGAAGGAAGGAAGGAAGGAAGGAAGGAAGGAAGGA,AGGAAGGAAGGAAGGAAGGAAGGAAGGAAGGAAGGAAGGAA,AGGAAGGAAGGAAGGAAGGAAGGAAGGAAGGAAGGAAGGAAGGA,AGGAAGGAAGGAAGGAAGGAAGGAAGGAAGGA…	0.971536	0.879268	0.881308	2140	0
chr11	126538589	126538669	TTTC	20.25	12.25 13.25 14.25 15.25 16.25 17.25 18.25 18.75 19.25 19.75 20.25 20.75 21.25 21.75 22.25 22.75 23.25 23.75 24.25 24.75 25.25 25.75 26.75	23	TTTCTTTCTTTCTTTCTTTCTTTCTTTCTTTCTTTCTTTCTTTCTTTCTTTCTTTCTTTCTTTTTTCTCTTTCTTTCTTTC	TTTCTTTCTTTCTTTCTTTCTTTCTTTCTTTCTTTCTTTCTTTCTTTCT,TTTCTTTCTTTCTTTCTTTCTTTCTTTCTTTCTTTCTTTCTTTCTTTCTTTCT,TTTCTTTCTTTCTTTCTTTCTTTCTTTCTTTCTTTCTTTCTTTCTTTCTTTCTTTCT,TTTCTTTCTTTCTTTCTTTCTTTCTTTCTTTCTTTCTTTCTTTCTTTCTTTCTTTCTTTCT,TTTCTTTCTTTCTTTCTTTCTTTCTTTCTTTCTTTCTTTCTTTCTTTCTTTCTTTCTTTCTTTTT,TTTCTTTCTTTCTTTCTTTCTTTCTTTCTTTCTTTCTTTCTTTCTTTCTTTCTTTCTTTCTTTTTTCTC,TTTCTTTCTTTCTTTCTTTCTTTCTTTCTTTCTTTCTTT…	0.985235	0.914494	0.826168	2140	0
chr11	132008458	132008526	ATCT	17.25	13 13.25 14.25 15 15.25 16 16.25 17 17.25 18 18.25 18.75 19 19.25 20 20.75 21 21.75 22.75 23.75 24.75	21	ATCTATCTATCTATCTATCTATCTATCTATCTATCTATCTATCTATCTATCTATCTATTCTAATCTATC	ATCTATCTATCTATCTATCTATCTATCTATCTATCTATCTATCTATCTATCT,ATCTATCTATCTATCTATCTATCTATCTATCTATCTATCTATCTATCTATCTA,ATCTATCTATCTATCTATCTATCTATCTATCTATCTATCTATCTATCTATCTATCTA,ATCTATCTATCTATCTATCTATCTATCTATCTATCTATCTATCTATCTATCTATCTATTC,ATCTATCTATCTATCTATCTATCTATCTATCTATCTATCTATCTATCTATCTATCTATTCT,ATCTATCTATCTATCTATCTATCTATCTATCTATCTATCTATCTATCTATCTATCTATTCTAAT,ATCTATCTATCTATCTATCTATCTATCTATCTATCTATCTATCTAT…	0.97841	0.889133	0.864486	2140	0.1013
chr12	10835808	10835845	ATTT	9.5	5.5 6.5 7.5 8.5 9.5 10.5 11.5 12.5 13.25 13.5 14.5 15.5 16.5	13	ATTTATTTATTTATTTATTTATTTATTTATTTATTTAT	ATTTATTTATTTATTTATTTAT,ATTTATTTATTTATTTATTTATTTAT,ATTTATTTATTTATTTATTTATTTATTTAT,ATTTATTTATTTATTTATTTATTTATTTATTTAT,ATTTATTTATTTATTTATTTATTTATTTATTTATTTATTTAT,ATTTATTTATTTATTTATTTATTTATTTATTTATTTATTTATTTAT,ATTTATTTATTTATTTATTTATTTATTTATTTATTTATTTATTTATTTAT,ATTTATTTATTTATTTATTTATTTATTTATTTATTTATTTATTTATTTATTTA,ATTTATTTATTTATTTATTTATTTATTTATTTATTTATTTATTTATTTATTTAT,ATTTATTTATTTATTTATTTATTTATTTATTTA…	0.948231	0.836093	0.840187	2140	0
chr12	23177594	23177626	TCTA	8.25	6.25 8.25 9.25 10.25 11.25 11.5 12.25 13.25 14.25 15.25 16.25 17.25	12	TCTATCTATCTATCTATCTATCTATCTATCTAT	TCTATCTATCTATCTATCTATCTAT,TCTATCTATCTATCTATCTATCTATCTATCTATCTAT,TCTATCTATCTATCTATCTATCTATCTATCTATCTATCTAT,TCTATCTATCTATCTATCTATCTATCTATCTATCTATCTATCTAT,TCTATCTATCTATCTATCTATCTATCTATCTATCTATCTATCTATC,TCTATCTATCTATCTATCTATCTATCTATCTATCTATCTATCTATCTAT,TCTATCTATCTATCTATCTATCTATCTATCTATCTATCTATCTATCTATCTAT,TCTATCTATCTATCTATCTATCTATCTATCTATCTATCTATCTATCTATCTATCTAT,TCTATCTATCTATCTATCTATCTATCTATCTATCTATC…	0.940171	0.814499	0.820561	2140	0.7257
chr12	39924425	39924471	TTAC	11.75	7.75 8.75 9.75 10.75 11.75 12.75 13.75 14.75 15.75	9	TTACTTACTTACTTACTTACTTACTTACTTACTTACTTACTTACTTA	TTACTTACTTACTTACTTACTTACTTACTTA,TTACTTACTTACTTACTTACTTACTTACTTACTTA,TTACTTACTTACTTACTTACTTACTTACTTACTTACTTA,TTACTTACTTACTTACTTACTTACTTACTTACTTACTTACTTA,TTACTTACTTACTTACTTACTTACTTACTTACTTACTTACTTACTTACTTA,TTACTTACTTACTTACTTACTTACTTACTTACTTACTTACTTACTTACTTACTTA,TTACTTACTTACTTACTTACTTACTTACTTACTTACTTACTTACTTACTTACTTACTTA,TTACTTACTTACTTACTTACTTACTTACTTACTTACTTACTTACTTACTTACTTACTTACTTA	0.938057	0.810917	0.814019	2140	0.3634
chr12	42908690	42908742	TCTA	13.25	6.25 6.75 7.25 8.25 9.25 10.25 10.5 11.25 11.5 12 12.25 13 13.25 14 14.25 15 15.25 16 16.25 17 17.25	21	TCTATCTATCTATCTATCTATCTATCTATCTATCTATCTATCTATCTATCTAT	TCTATCTATCTATCTATCTATCTAT,TCTATCTATCTATCTATCTATCTATCT,TCTATCTATCTATCTATCTATCTATCTAT,TCTATCTATCTATCTATCTATCTATCTATCTAT,TCTATCTATCTATCTATCTATCTATCTATCTATCTAT,TCTATCTATCTATCTATCTATCTATCTATCTATCTATCTAT,TCTATCTATCTATCTATCTATCTATCTATCTATCTATCTATC,TCTATCTATCTATCTATCTATCTATCTATCTATCTATCTATCTAT,TCTATCTATCTATCTATCTATCTATCTATCTATCTATCTATCTATC,TCTATCTATCTATCTATCTATCTATCTATCTATCTATCTATCTATCTA,TCTATCTATCTATCTA…	0.957827	0.844504	0.83271	2140	0.4996
chr12	43428051	43428122	CTTT	18	9 10 11 11.25 11.75 12 12.75 13 13.25 13.75 14 14.25 15 15.25 16 16.25 17 17.25 18 19 20	21	CTTTCTTTCTTTCTTTCTTTCTTTCTTTCTTTCTTTCTTTCTTTCTTTCTTTCTTTCTTTCTTTCTTTCTTT	CTTTCTTTCTTTCTTTCTTTCTTTCTTTCTTTCTTT,CTTTCTTTCTTTCTTTCTTTCTTTCTTTCTTTCTTTCTTT,CTTTCTTTCTTTCTTTCTTTCTTTCTTTCTTTCTTTCTTTCTTT,CTTTCTTTCTTTCTTTCTTTCTTTCTTTCTTTCTTTCTTTCTTTC,CTTTCTTTCTTTCTTTCTTTCTTTCTTTCTTTCTTTCTTTCTTTCTT,CTTTCTTTCTTTCTTTCTTTCTTTCTTTCTTTCTTTCTTTCTTTCTTT,CTTTCTTTCTTTCTTTCTTTCTTTCTTTCTTTCTTTCTTTCTTTCTTTCTT,CTTTCTTTCTTTCTTTCTTTCTTTCTTTCTTTCTTTCTTTCTTTCTTTCTTT,CTTTCTTTCTTTCTTTCTTTCTTTCTTT…	0.963258	0.857138	0.831776	2140	0
chr12	44101186	44101246	TCTT	15.25	10.25 11 11.25 12 12.25 13 13.25 14 14.25 15 15.25 15.5 16 16.25 17 17.25 18 18.25 19 19.25 20 20.25 21 21.25 22 23 25 26	28	TCTTTCTTTCTTTCTTTCTTTCTTTCTTTCTTTCTTTCTTTCTTTCTTTCTTTCTTTCTTT	TCTTTCTTTCTTTCTTTCTTTCTTTCTTTCTTTCTTTCTTT,TCTTTCTTTCTTTCTTTCTTTCTTTCTTTCTTTCTTTCTTTCTT,TCTTTCTTTCTTTCTTTCTTTCTTTCTTTCTTTCTTTCTTTCTTT,TCTTTCTTTCTTTCTTTCTTTCTTTCTTTCTTTCTTTCTTTCTTTCTT,TCTTTCTTTCTTTCTTTCTTTCTTTCTTTCTTTCTTTCTTTCTTTCTTT,TCTTTCTTTCTTTCTTTCTTTCTTTCTTTCTTTCTTTCTTTCTTTCTTTCTT,TCTTTCTTTCTTTCTTTCTTTCTTTCTTTCTTTCTTTCTTTCTTTCTTTCTTT,TCTTTCTTTCTTTCTTTCTTTCTTTCTTTCTTTCTTTCTTTCTTTCTTTCTTTCTT,TCT…	0.966116	0.849471	0.816822	2140	0.4183
chr12	61636380	61636401	TATG	5.5	1.25 1.75 4 4.5 5 5.5 6 6.5 7 7.5	10	TATGTATGTATGTGTGTATGTA	TATGT,TATGTAT,TATGTATGTATGTGTG,TATGTATGTATGTGTGTA,TATGTATGTATGTGTGTATG,TATGTATGTATGTGTGTATGTATG,TATGTATGTATGTGTGTATGTATGTA,TATGTATGTATGTGTGTATGTATGTATG,TATGTATGTATGTGTGTATGTATGTATGTA	0.924236	0.816988	0.956075	2140	0
chr12	66097139	66097177	TTTA	9.75	6.5 6.75 7 7.5 7.75 8.5 8.75 9 9.75 10 10.5 10.75 11 11.75 12 12.75 13 13.75 14.75	19	TTTATTTATTTATTTATTTATTTATTTATTTATTTATTT	TTTATTTATTTATTTATTTATTTATT,TTTATTTATTTATTTATTTATTTATTT,TTTATTTATTTATTTATTTATTTATTTA,TTTATTTATTTATTTATTTATTTATTTATT,TTTATTTATTTATTTATTTATTTATTTATTT,TTTATTTATTTATTTATTTATTTATTTATTTATT,TTTATTTATTTATTTATTTATTTATTTATTTATTT,TTTATTTATTTATTTATTTATTTATTTATTTATTTA,TTTATTTATTTATTTATTTATTTATTTATTTATTTATTTA,TTTATTTATTTATTTATTTATTTATTTATTTATTTATTTATT,TTTATTTATTTATTTATTTATTTATTTATTTATTTATTTATTT,TTTATTTATTTATTTA…	0.933578	0.802464	0.809346	2140	0
chr12	71624499	71624545	AAAT	11.75	9.75 10 10.75 11 11.75 12 12.75 13 14	9	AAATAATAAATAAATAAATAAATAAATAAATAAATAAATAATAAATA	AAATAATAAATAAATAAATAAATAAATAAATAAATAAAT,AAATAATAAATAAATAAATAAATAAATAAATAAATAAATA,AAATAATAAATAAATAAATAAATAAATAAATAAATAAATAATA,AAATAATAAATAAATAAATAAATAAATAAATAAATAAATAATAA,AAATAATAAATAAATAAATAAATAAATAAATAAATAAATAATAAATAT,AAATAATAAATAAATAAATAAATAAATAAATAAATAAATAATAAATATAAA,AAATAATAAATAAATAAATAAATAAATAAATAAATAAATAATAAATATAAAT,AAATAATAAATAAATAAATAAATAAATAAATAAATAAATAATAAATATAAATAAAT	0.869679	0.80348	0.954206	2140	0
chr12	80351730	80351760	TTTC	7.75	6.75 7.25 7.5 7.75 8.75 10.75 11 11.25 11.5 11.75 12 12.75 13 13.75 14 14.5 14.75 15 15.25 15.75 16 16.75 17.75 18.75 19.75	25	TTTCCTTCTTTCTTTCTTTCTTTCTTTCTTT	TTTCCTTCTTTCTTTCTTTCTTTCTTT,TTTCCTTCTTTCTTTCTTTCTTTCTTTCT,TTTCCTTCTTTCTTTCTTTCTTTCTTTCTT,TTTCCTTCTTTCTTTCTTTCTTTCTTTCTTTCTTT,TTTCCTTCTTTCTTTCTTTCTTTCTTTCTTTCTTTCTTTCTTT,TTTCCTTCTTTCTTTCTTTCTTTCTTTCTTTCTTTCTTTCTTTC,TTTCCTTCTTTCTTTCTTTCTTTCTTTCTTTCTTTCTTTCTTTCT,TTTCCTTCTTTCTTTCTTTCTTTCTTTCTTTCTTTCTTTCTTTCTT,TTTCCTTCTTTCTTTCTTTCTTTCTTTCTTTCTTTCTTTCTTTCTTT,TTTCCTTCTTTCTTTCTTTCTTTCTTTCTTTCTTTCTTTCTTTC…	0.955465	0.841461	0.838318	2140	0.1393
chr12	81927472	81927532	ATCT	15.25	11.25 12.25 13.25 14.25 14.75 15.25 15.75 16.25 16.75 17.25 17.75 18.25 19.25	13	ATCTATCTATCTATCTATCTATCTATCTATCTATCTATCTATCTATATATCTATCTATCTA	ATCTATCTATCTATCTATCTATCTATCTATCTATCTATCTATCTA,ATCTATCTATCTATCTATCTATCTATCTATCTATCTATCTATCTATATA,ATCTATCTATCTATCTATCTATCTATCTATCTATCTATCTATCTATATATCTA,ATCTATCTATCTATCTATCTATCTATCTATCTATCTATCTATCTATATATCTATCTA,ATCTATCTATCTATCTATCTATCTATCTATCTATCTATCTATCTATATATCTATCTATC,ATCTATCTATCTATCTATCTATCTATCTATCTATCTATCTATCTATATATCTATCTATCTATC,ATCTATCTATCTATCTATCTATCTATCTATCTATCTATCTATCTATATATCTATCTATCTATCTA,A…	0.945433	0.823032	0.801869	2140	0.1639
chr12	90992901	90992977	TTTC	19.25	12.75 13.75 14.25 14.75 15.25 15.75 16 16.25 16.75 17 17.25 17.5 17.75 18 18.25 18.75 19.25 19.75 20.25 20.75 21.25 21.75 22.25	23	TTTCTTTCTTTCTTTCTTTCTTTCTTTCTTTCTTTCTTTCTTTCTTTCTTTCTTTCTCTCTCTCTCTCTCTTTCTTT	TTTCTTTCTTTCTTTCTTTCTTTCTTTCTTTCTTTCTTTCTTTCTTTCTTT,TTTCTTTCTTTCTTTCTTTCTTTCTTTCTTTCTTTCTTTCTTTCTTTCTTTCTTT,TTTCTTTCTTTCTTTCTTTCTTTCTTTCTTTCTTTCTTTCTTTCTTTCTTTCTTTCT,TTTCTTTCTTTCTTTCTTTCTTTCTTTCTTTCTTTCTTTCTTTCTTTCTTTCTTTCTCT,TTTCTTTCTTTCTTTCTTTCTTTCTTTCTTTCTTTCTTTCTTTCTTTCTTTCTTTCTCTCT,TTTCTTTCTTTCTTTCTTTCTTTCTTTCTTTCTTTCTTTCTTTCTTTCTTTCTTTCTCTCTCT,TTTCTTTCTTTCTTTCTTTCTTTCTTTCTTTCTTTCTTTCTTTCTTT…	0.958957	0.860602	0.894393	2140	0
chr12	107674145	107674200	AAAG	14	9 10 10.75 11 11.75 12 12.75 13 14 15 16 17 18 19	14	AAAGAAAGAAAGAAAGAAAGAAAGAAAGAAAGAAAGAAAGAAAGAAAGAAAGAAAG	AAAGAAAGAAAGAAAGAAAGAAAGAAAGAAAGAAAG,AAAGAAAGAAAGAAAGAAAGAAAGAAAGAAAGAAAGAAAG,AAAGAAAGAAAGAAAGAAAGAAAGAAAGAAAGAAAGAAAGAAA,AAAGAAAGAAAGAAAGAAAGAAAGAAAGAAAGAAAGAAAGAAAG,AAAGAAAGAAAGAAAGAAAGAAAGAAAGAAAGAAAGAAAGAAAGAAA,AAAGAAAGAAAGAAAGAAAGAAAGAAAGAAAGAAAGAAAGAAAGAAAG,AAAGAAAGAAAGAAAGAAAGAAAGAAAGAAAGAAAGAAAGAAAGAAAGAAA,AAAGAAAGAAAGAAAGAAAGAAAGAAAGAAAGAAAGAAAGAAAGAAAGAAAG,AAAGAAAGAAAGAAAGAAAGAAAGAAAGAA…	0.957577	0.841952	0.83271	2140	0.9949
chr12	116185029	116185050	AATA	5.5	5.5 6.5 7.25 7.5 8 8.5 9.25 9.5 10.5 11.5	10	AATAAATAAATAAATAAATAAA	AATAAATAAATAAATAAATAAATAAA,AATAAATAAATAAATAAATAAATAAATAA,AATAAATAAATAAATAAATAAATAAATAAA,AATAAATAAATAAATAAATAAATAAATAAATA,AATAAATAAATAAATAAATAAATAAATAAATAAA,AATAAATAAATAAATAAATAAATAAATAAATAAATAA,AATAAATAAATAAATAAATAAATAAATAAATAAATAAA,AATAAATAAATAAATAAATAAATAAATAAATAAATAAATAAA,AATAAATAAATAAATAAATAAATAAATAAATAAATAAATAAATAAA	0.934382	0.807915	0.820561	2140	0.7043
chr12	116745075	116745112	ATCT	9.5	8 8.5 9.5 10.5 11 11.5 12 12.5 13.5 14.5 15.5 16 16.5 17.5	14	ATCTATCTATCTATCTATCTATCTATCTATCTATCTAT	ATCTATCTATCTATCTATCTATCTATCTATCT,ATCTATCTATCTATCTATCTATCTATCTATCTAT,ATCTATCTATCTATCTATCTATCTATCTATCTATCTATCTAT,ATCTATCTATCTATCTATCTATCTATCTATCTATCTATCTATCT,ATCTATCTATCTATCTATCTATCTATCTATCTATCTATCTATCTAT,ATCTATCTATCTATCTATCTATCTATCTATCTATCTATCTATCTATCT,ATCTATCTATCTATCTATCTATCTATCTATCTATCTATCTATCTATCTAT,ATCTATCTATCTATCTATCTATCTATCTATCTATCTATCTATCTATCTATCTAT,ATCTATCTATCTATCTATCTATCTATCTATCTATCTATCTA…	0.952721	0.836904	0.807477	2140	0.0145
chr13	57396850	57396909	TCTT	15	5.5 8.5 9 9.5 10 11 11.5 12 12.25 13 14 14.5 15 15.5 16 16.5 16.75 17 17.5 18 18.5 19.5 20.5 21.5	24	TCTTTCTTTCTTTCTTTCTTTCTTTCTTTCTTTCTTTCTTTCTTTCTTTCTTTCTTCTTT	TCTTTCTTTCTTTCTTTCTTTC,TCTTTCTTTCTTTCTTTCTTTCTTTCTTTCTTTC,TCTTTCTTTCTTTCTTTCTTTCTTTCTTTCTTTCTT,TCTTTCTTTCTTTCTTTCTTTCTTTCTTTCTTTCTTTC,TCTTTCTTTCTTTCTTTCTTTCTTTCTTTCTTTCTTTCTT,TCTTTCTTTCTTTCTTTCTTTCTTTCTTTCTTTCTTTCTTTCTT,TCTTTCTTTCTTTCTTTCTTTCTTTCTTTCTTTCTTTCTTTCTTTC,TCTTTCTTTCTTTCTTTCTTTCTTTCTTTCTTTCTTTCTTTCTTTCTT,TCTTTCTTTCTTTCTTTCTTTCTTTCTTTCTTTCTTTCTTTCTTTCTTT,TCTTTCTTTCTTTCTTTCTTTCTTTCTTTCTTT…	0.967293	0.857195	0.849533	2140	0.5448
chr13	65011637	65011657	ATAG	5.25	0.75 1 1.25 1.75 2.25 2.75 3.25 3.75 4.25 4.75 5.25 5.75 6.25 6.5 6.75 7.25 7.75 8.25 8.75 9.25 10.25	21	ATAGATAGATGGATAGATAGA	ATA,ATAG,ATAGA,ATAGATA,ATAGATAGA,ATAGATAGATG,ATAGATAGATGGA,ATAGATAGATGGATA,ATAGATAGATGGATAGA,ATAGATAGATGGATAGATA,ATAGATAGATGGATAGATAGATA,ATAGATAGATGGATAGATAGATAGA,ATAGATAGATGGATAGATAGATAGAT,ATAGATAGATGGATAGATAGATAGATA,ATAGATAGATGGATAGATAGATAGATAGA,ATAGATAGATGGATAGATAGATAGATAGATA,ATAGATAGATGGATAGATAGATAGATAGATAGA,ATAGATAGATGGATAGATAGATAGATAGATAGATA,ATAGATAGATGGATAGATAGATAGATAGATAGATAGA,ATAGATAGATG…	0.968092	0.880058	0.943925	2140	0
chr13	82722160	82722203	TATC	11	5 7 8 8.25 9 9.25 10 11 12 13 14 15	12	TATCTATCTATCTATCTATCTATCTATCTATCTATCTATCTATC	TATCTATCTATCTATCTATC,TATCTATCTATCTATCTATCTATCTATC,TATCTATCTATCTATCTATCTATCTATCTATC,TATCTATCTATCTATCTATCTATCTATCTATCT,TATCTATCTATCTATCTATCTATCTATCTATCTATC,TATCTATCTATCTATCTATCTATCTATCTATCTATCT,TATCTATCTATCTATCTATCTATCTATCTATCTATCTATC,TATCTATCTATCTATCTATCTATCTATCTATCTATCTATCTATCTACT,TATCTATCTATCTATCTATCTATCTATCTATCTATCTATCTATCTACTTACT,TATCTATCTATCTATCTATCTATCTATCTATCTATCTATCTATCTACTTACTTACT,TATCTAT…	0.936833	0.812696	0.828972	2140	0.0008
chr13	93393178	93393212	TATG	8.75	6.25 6.75 7.25 7.75 8.25 8.5 8.75 9 9.25 9.75 14.75 15.25 15.75 16.25 16.75 17.25 17.75 18.25 18.75 19.25 20.25	21	TATGTATGCATGTATGTGTGTATATATATGTATGT	TATGTATGCATGTATGTGTGTATAT,TATGTATGCATGTATGTGTGTATATAT,TATGTATGCATGTATGTGTGTATATATAT,TATGTATGCATGTATGTGTGTATATATATGT,TATGTATGCATGTATGTGTGTATATATATGTAT,TATGTATGCATGTATGTGTGTATATATATGTATG,TATGTATGCATGTATGTGTGTATATATATGTATGTG,TATGTATGCATGTATGTGTGTATATATATGTATGTGT,TATGTATGCATGTATGTGTGTATATATATGTATGTGTAT,TATGTATGCATGTATGTGTGTATATATATGTATGTGTATGTATGTATGTATGTATGTAT,TATGTATGCATGTATGTGTGTATATATATGTATGTGTAT…	0.920424	0.820275	0.951402	2140	0
chr13	94686455	94686505	GAAG	12.75	9.75 10.75 11.75 12.75 13 13.75 14 14.75 15 15.75 16 16.75 17 17.75 18 18.75 19.75	17	GAAGGAAGGAAGGAAGGAAGGAAGGAAGGAAGGAAGGAAGGAAGGAAGGAA	GAAGGAAGGAAGGAAGGAAGGAAGGAAGGAAGGAAGGAA,GAAGGAAGGAAGGAAGGAAGGAAGGAAGGAAGGAAGGAAGGAA,GAAGGAAGGAAGGAAGGAAGGAAGGAAGGAAGGAAGGAAGGAAGGAA,GAAGGAAGGAAGGAAGGAAGGAAGGAAGGAAGGAAGGAAGGAAGGAAGGAAG,GAAGGAAGGAAGGAAGGAAGGAAGGAAGGAAGGAAGGAAGGAAGGAAGGAAGGAA,GAAGGAAGGAAGGAAGGAAGGAAGGAAGGAAGGAAGGAAGGAAGGAAGGAAGGAAG,GAAGGAAGGAAGGAAGGAAGGAAGGAAGGAAGGAAGGAAGGAAGGAAGGAAGGAAGGAA,GAAGGAAGGAAGGAAGGAAGGAAGGAAGGAAGGAAGGAAGG…	0.972831	0.87917	0.813084	2140	0
chr14	19607348	19607386	AAAT	9.75	2.75 4.75 6.75 7.75 8.75 9.75 10.75 11.75 12.75 13.75	10	AAATAAATAAATAAATAAATAAATAAATAAATAAATAAA	AAATAAATAAA,AAATAAATAAATAAATAAA,AAATAAATAAATAAATAAATAAATAAA,AAATAAATAAATAAATAAATAAATAAATAAA,AAATAAATAAATAAATAAATAAATAAATAAATAAA,AAATAAATAAATAAATAAATAAATAAATAAATAAATAAATAAA,AAATAAATAAATAAATAAATAAATAAATAAATAAATAAATAAATAAA,AAATAAATAAATAAATAAATAAATAAATAAATAAATAAATAAATAAATAAA,AAATAAATAAATAAATAAATAAATAAATAAATAAATAAATAAATAAATAAATAAA	0.915336	0.837034	0.998131	2140	0
chr14	33753971	33754018	TATC	12	4 5 6 7 8 9 10 11 12 13	10	TATCTATCTATCTATCTATCTATCTATCTATCTATCTATCTATCTATC	TATCTATCTATCTATC,TATCTATCTATCTATCTATC,TATCTATCTATCTATCTATCTATC,TATCTATCTATCTATCTATCTATCTATC,TATCTATCTATCTATCTATCTATCTATCTATC,TATCTATCTATCTATCTATCTATCTATCTATCTATC,TATCTATCTATCTATCTATCTATCTATCTATCTATCTATC,TATCTATCTATCTATCTATCTATCTATCTATCTATCTATCTATC,TATCTATCTATCTATCTATCTATCTATCTATCTATCTATCTATCTATCTATC	0.94446	0.824525	0.823364	2140	0.4977
chr14	39416862	39416896	GATA	8.75	4 4.75 5.75 6.75 7.75 8.75 9.75 10.75 11.75 12.75 13.75	11	GATATAGATAGATAGATAGATAGATAGATAGATAG	GATATAGATAGATAGA,GATATAGATAGATAGATAG,GATATAGATAGATAGATAGATAG,GATATAGATAGATAGATAGATAGATAG,GATATAGATAGATAGATAGATAGATAGATAG,GATATAGATAGATAGATAGATAGATAGATAGATAGAGAT,GATATAGATAGATAGATAGATAGATAGATAGATAGAGATAGAT,GATATAGATAGATAGATAGATAGATAGATAGATAGAGATAGATAGAT,GATATAGATAGATAGATAGATAGATAGATAGATAGAGATAGATAGATAGAT,GATATAGATAGATAGATAGATAGATAGATAGATAGAGATAGATAGATAGATAGAT	0.936978	0.814255	0.827103	2140	0.2782
chr14	41415668	41415710	TAGA	10.75	5.5 7.5 8.5 8.75 10.75 11.75 12.75 13.75 14.75 15.75 16.75 17.75 18.75 19.75 20.75 21.75 22.75	17	TAGATAATAGATAGATAGATAGATAGATAGATAGATAGATAGA	TAGATAATAGATAGATAGATAG,TAGATAATAGATAGATAGATAGATAGATAG,TAGATAATAGATAGATAGATAGATAGATAGATAG,TAGATAATAGATAGATAGATAGATAGATAGATAGA,TAGATAATAGATAGATAGATAGATAGATAGATAGATAGATAGAATAG,TAGATAATAGATAGATAGATAGATAGATAGATAGATAGATAGAATAGATAG,TAGATAATAGATAGATAGATAGATAGATAGATAGATAGATAGAATAGATAGATAG,TAGATAATAGATAGATAGATAGATAGATAGATAGATAGATAGAATAGATAGATAGATAG,TAGATAATAGATAGATAGATAGATAGATAGATAGATAGATAGAATAGATAGATAGATA…	0.966811	0.861954	0.820561	2140	0.0064
chr14	53950545	53950606	TTTC	15.5	4.25 12 12.5 13.5 14 14.25 14.5 15 15.5 16 16.5 16.75 17 17.5 17.75 18.5 18.75 19.25 19.5 19.75 20.5 20.75 21.5 21.75 22 22.5 22.75 23.5 23.75 24.5 25.5	31	TTTCTTTTCTTTCTTTCTTTCTTTCTTTCTTTCTTTCTTTCTTTCTTTCTTTCTTTTCTTTC	TTTCTTTTCTTTCTTTC,TTTCTTTTCTTTCTTTCTTTCTTTCTTTCTTTCTTTCTTTCTTTCTTT,TTTCTTTTCTTTCTTTCTTTCTTTCTTTCTTTCTTTCTTTCTTTCTTTCT,TTTCTTTTCTTTCTTTCTTTCTTTCTTTCTTTCTTTCTTTCTTTCTTTCTTTCT,TTTCTTTTCTTTCTTTCTTTCTTTCTTTCTTTCTTTCTTTCTTTCTTTCTTTCTTT,TTTCTTTTCTTTCTTTCTTTCTTTCTTTCTTTCTTTCTTTCTTTCTTTCTTTCTTTT,TTTCTTTTCTTTCTTTCTTTCTTTCTTTCTTTCTTTCTTTCTTTCTTTCTTTCTTTTC,TTTCTTTTCTTTCTTTCTTTCTTTCTTTCTTTCTTTCTTTCTTTCTTTCTTT…	0.983431	0.906827	0.842056	2140	0
chr14	64462440	64462485	TATC	11.5	6.5 7.5 8.5 9.5 10.5 11.5 12.5 13.5 14.5 15.5 16.5 18.5	12	TATCTATCCATCTATCTATCTATCTATCTATCTATCTATCTATCTA	TATCTATCCATCTATCTATCTATCTA,TATCTATCCATCTATCTATCTATCTATCTA,TATCTATCCATCTATCTATCTATCTATCTATCTA,TATCTATCCATCTATCTATCTATCTATCTATCTATCTA,TATCTATCCATCTATCTATCTATCTATCTATCTATCTATCTA,TATCTATCCATCTATCTATCTATCTATCTATCTATCTATCTATCTATCTA,TATCTATCCATCTATCTATCTATCTATCTATCTATCTATCTATCTATCTATCTA,TATCTATCCATCTATCTATCTATCTATCTATCTATCTATCTATCTATCTATCTATCTA,TATCTATCCATCTATCTATCTATCTATCTATCTATCTATCTATCTATCTATCTATCTAT…	0.942732	0.815303	0.802804	2140	0.0021
chr14	68857854	68857921	TCTT	17	11 12 12.25 13 13.75 14 15 16 16.75 17 17.75 18 18.75 19 20 21 22 23 24	19	TCTTTCTTTCTTTCTTTCTTTCTTTCTTTCTTTCTTTCTTTCTTTCTTCTTTCCTTTCTTCTTTCTTT	TCTTTCTTTCTTTCTTTCTTTCTTTCTTTCTTTCTTTCTTTCTT,TCTTTCTTTCTTTCTTTCTTTCTTTCTTTCTTTCTTTCTTTCTTTCTT,TCTTTCTTTCTTTCTTTCTTTCTTTCTTTCTTTCTTTCTTTCTTTCTTC,TCTTTCTTTCTTTCTTTCTTTCTTTCTTTCTTTCTTTCTTTCTTTCTTCTTT,TCTTTCTTTCTTTCTTTCTTTCTTTCTTTCTTTCTTTCTTTCTTTCTTCTTTCCT,TCTTTCTTTCTTTCTTTCTTTCTTTCTTTCTTTCTTTCTTTCTTTCTTCTTTCCTT,TCTTTCTTTCTTTCTTTCTTTCTTTCTTTCTTTCTTTCTTTCTTTCTTCTTTCCTTTCTT,TCTTTCTTTCTTTCTTTCTTTCTTTCTT…	0.961864	0.853058	0.804673	2140	0
chr14	78588181	78588247	TTTC	16.75	9.75 10.75 11.75 12.75 13.75 14.75 15.75 16.75 17.75 18.75 19.75 20.75 21.75 22.75 23.75 24.75 25.75	17	TTTCTTTCTTTCTTTCTTTCTTTCTTTCTTTCTTTCTTTCTTTCTTTCTTTCTTTCTTTCTTTCTTT	TTTCTTTCTTTCTTTCTTTCTTTCTTTCTTTCTTTCTTT,TTTCTTTCTTTCTTTCTTTCTTTCTTTCTTTCTTTCTTTCTTT,TTTCTTTCTTTCTTTCTTTCTTTCTTTCTTTCTTTCTTTCTTTCTTT,TTTCTTTCTTTCTTTCTTTCTTTCTTTCTTTCTTTCTTTCTTTCTTTCTTT,TTTCTTTCTTTCTTTCTTTCTTTCTTTCTTTCTTTCTTTCTTTCTTTCTTTCTTT,TTTCTTTCTTTCTTTCTTTCTTTCTTTCTTTCTTTCTTTCTTTCTTTCTTTCTTTCTTT,TTTCTTTCTTTCTTTCTTTCTTTCTTTCTTTCTTTCTTTCTTTCTTTCTTTCTTTCTTTCTTT,TTTCTTTCTTTCTTTCTTTCTTTCTTTCTTTCTTT…	0.967821	0.865587	0.809346	2140	0
chr14	78656954	78656998	ATTT	11.25	5.25 6.25 7.25 8.25 9.25 10.25 11.25 12.25 13 13.25 14.25 15.25	12	ATTTATTTATTTATTTATTTATTTATTTATTTATTTATTTATTTA	ATTTATTTATTTATTTATTTA,ATTTATTTATTTATTTATTTATTTA,ATTTATTTATTTATTTATTTATTTATTTA,ATTTATTTATTTATTTATTTATTTATTTATTTA,ATTTATTTATTTATTTATTTATTTATTTATTTATTTA,ATTTATTTATTTATTTATTTATTTATTTATTTATTTATTTA,ATTTATTTATTTATTTATTTATTTATTTATTTATTTATTTATTTATTTA,ATTTATTTATTTATTTATTTATTTATTTATTTATTTATTTATTTATTTATTT,ATTTATTTATTTATTTATTTATTTATTTATTTATTTATTTATTTATTTATTTA,ATTTATTTATTTATTTATTTATTTATTTATTTATTTATTTATTTATTTAT…	0.936891	0.81472	0.842991	2140	0
chr14	87775571	87775613	ATCT	10.75	7.75 8.75 9.75 10.5 10.75 11.5 11.75 12.5 12.75 13.75 14.75 15.75 16.75 17.75	14	ATCTATCTATCTATCTATCTATCTATCTATCTATCTATCTATC	ATCTATCTATCTATCTATCTATCTATCTATC,ATCTATCTATCTATCTATCTATCTATCTATCTATC,ATCTATCTATCTATCTATCTATCTATCTATCTATCTATC,ATCTATCTATCTATCTATCTATCTATCTATCTATCTATCTAT,ATCTATCTATCTATCTATCTATCTATCTATCTATCTATCTATCTAT,ATCTATCTATCTATCTATCTATCTATCTATCTATCTATCTATCTATC,ATCTATCTATCTATCTATCTATCTATCTATCTATCTATCTATCTATCTAT,ATCTATCTATCTATCTATCTATCTATCTATCTATCTATCTATCTATCTATC,ATCTATCTATCTATCTATCTATCTATCTATCTATCTATCTATCTATCTAT…	0.956087	0.844193	0.827103	2140	0.2754
chr14	88149739	88149783	TGTA	11.25	6.75 7.25 7.75 8.25 8.75 9.25 9.75 10.25 11.25 11.75 12.25 13.25	12	TGTATGTATGTATGTATGTATGTATGTATGTATGTATGTATGTAT	TGTATGTATGTATGTATGTATGTATGT,TGTATGTATGTATGTATGTATGTATGTAT,TGTATGTATGTATGTATGTATGTATGTATGT,TGTATGTATGTATGTATGTATGTATGTATGTAT,TGTATGTATGTATGTATGTATGTATGTATGTATGT,TGTATGTATGTATGTATGTATGTATGTATGTATGTAT,TGTATGTATGTATGTATGTATGTATGTATGTATGTATGT,TGTATGTATGTATGTATGTATGTATGTATGTATGTATGTAT,TGTATGTATGTATGTATGTATGTATGTATGTATGTATGTATGTATGT,TGTATGTATGTATGTATGTATGTATGTATGTATGTATGTATGTATGTAT,TGTATGTATGTATGTATGTAT…	0.939698	0.811845	0.81028	2140	0.2484
chr14	89456990	89457029	TATC	10	4 5 5.75 6 7 8 9 10 10.75 11 12 13 14	13	TATCTATCTATCTATCTATCTATCTATCTATCTATCTATC	TATCTATCTATCTATC,TATCTATCTATCTATCTATC,TATCTATCTATCTATCTATCTAT,TATCTATCTATCTATCTATCTATC,TATCTATCTATCTATCTATCTATCTATC,TATCTATCTATCTATCTATCTATCTATCTATC,TATCTATCTATCTATCTATCTATCTATCTATCTATC,TATCTATCTATCTATCTATCTATCTATCTATCTATCTATCTAT,TATCTATCTATCTATCTATCTATCTATCTATCTATCTATCTATC,TATCTATCTATCTATCTATCTATCTATCTATCTATCTATCTATCTATC,TATCTATCTATCTATCTATCTATCTATCTATCTATCTATCTATCTATCTATC,TATCTATCTATCTATCTATCTA…	0.934803	0.825757	0.933645	2140	0
chr14	95326741	95326782	TTTC	10.5	2.25 6.5 8.5 9.5 10.5 11.5 12.5 13.5 14.5 15.5 16.5 17.5 18.5 19.5 20.5	15	TTTCTTTCTTTCTTTCTTTCTTTCTTTCTTTCTTTCTTTCTT	TTTCTTTCT,TTTCTTTCTTTCTTTCTTTCTTTCTT,TTTCTTTCTTTCTTTCTTTCTTTCTTTCTTTCTT,TTTCTTTCTTTCTTTCTTTCTTTCTTTCTTTCTTTCTT,TTTCTTTCTTTCTTTCTTTCTTTCTTTCTTTCTTTCTTTCTTTCTT,TTTCTTTCTTTCTTTCTTTCTTTCTTTCTTTCTTTCTTTCTTTCTTTCTT,TTTCTTTCTTTCTTTCTTTCTTTCTTTCTTTCTTTCTTTCTTTCTTTCTTTCTT,TTTCTTTCTTTCTTTCTTTCTTTCTTTCTTTCTTTCTTTCTTTCTTTCTTTCTTTCTT,TTTCTTTCTTTCTTTCTTTCTTTCTTTCTTTCTTTCTTTCTTTCTTTCTTTCTTTCTTTCTT,TTTCTTTCTTTCT…	0.972191	0.877404	0.847664	2140	0.0741
chr15	21027014	21027124	AAAG	27.75	17 18.25 19 19.25 19.5 20.75 21.25 21.5 21.75 22.5 23.5 23.75 24.5 24.75 25.5 25.75 26.25 26.5 26.75 27.75 28 28.75	22	AAAGAAAGACAGAAAGAAAGACAAGAAAGACAAGAAAGACAAGAAAGACAAGAAAGAAAAGAAAGAAAGAAAGAAAGAAAGAAAGAAAGAAAAGAAAGAAAGAAAGAAAGA	AAAGAAAGACAGAAAGAAAGACAAGAAAGACAAGAAAGACAAGAAAGACAAGAAAGAAAAGAAAGAAA,AAAGAAAGACAGAAAGAAAGACAAGAAAGACAAGAAAGACAAGAAAGACAAGAAAGAAAAGAAAGAAAGAAAG,AAAGAAAGACAGAAAGAAAGACAAGAAAGACAAGAAAGACAAGAAAGACAAGAAAGAAAAGAAAGAAAGAAAGAAA,AAAGAAAGACAGAAAGAAAGACAAGAAAGACAAGAAAGACAAGAAAGACAAGAAAGAAAAGAAAGAAAGAAAGAAAG,AAAGAAAGACAGAAAGAAAGACAAGAAAGACAAGAAAGACAAGAAAGACAAGAAAGAAAAGAAAGAAAGAAAGAAAGA,AAAGAAAGACAGAAAGAAAGAC…	0.920084	0.831033	0.966355	2140	0
chr15	27390752	27390811	CTAT	15	7.5 9.75 10 11 12 13 14 15 16 17 17.75 18 18.75 19 19.75 20.75 21 21.75 22.75 23.75 25.75 26.75	22	CTATCTATCTATCTATCTATCTATCTATCTATCTATCTATCTATCTATCTATCTATCTAT	CTATCTATCTATCTATCTATCTATCTATCT,CTATCTATCTATCTATCTATCTATCTATCTATCTATCTA,CTATCTATCTATCTATCTATCTATCTATCTATCTATCTAT,CTATCTATCTATCTATCTATCTATCTATCTATCTATCTATCTAT,CTATCTATCTATCTATCTATCTATCTATCTATCTATCTATCTATCTAT,CTATCTATCTATCTATCTATCTATCTATCTATCTATCTATCTATCTATCTAT,CTATCTATCTATCTATCTATCTATCTATCTATCTATCTATCTATCTATCTATCTAT,CTATCTATCTATCTATCTATCTATCTATCTATCTATCTATCTATCTATCTATCTATCTATCTAT,CTATCTATCTATCTATCT…	0.960977	0.847228	0.818692	2140	0.0115
chr15	35981660	35981719	TATC	15	9 10 11 12 13 14 15 16 17 18 19	11	TATCTATCTATCTATCTATCTATCTATCTATCTATCTATCTATCTATCTATCTATCTATC	TATCTATCTATCTATCTATCTATCTATCTATCTATC,TATCTATCTATCTATCTATCTATCTATCTATCTATCTATC,TATCTATCTATCTATCTATCTATCTATCTATCTATCTATCTATC,TATCTATCTATCTATCTATCTATCTATCTATCTATCTATCTATCTATC,TATCTATCTATCTATCTATCTATCTATCTATCTATCTATCTATCTATCTATC,TATCTATCTATCTATCTATCTATCTATCTATCTATCTATCTATCTATCTATCTATC,TATCTATCTATCTATCTATCTATCTATCTATCTATCTATCTATCTATCTATCTATCTATCTATC,TATCTATCTATCTATCTATCTATCTATCTATCTATCTATCTATCTATCTATC…	0.948993	0.832457	0.823364	2140	0.0863
chr15	46374109	46374164	TATC	14	8 9 10.75 11 11.75 12 12.75 13 14 15 16 17 18 19 20 21	16	TATCTATCTATCTATCTATCTATCTATCTATCTATCTATCTATCTATCTATCTATC	TATCTATCTATCTATCTATCTATCTATCTATC,TATCTATCTATCTATCTATCTATCTATCTATCTATC,TATCTATCTATCTATCTATCTATCTATCTATCTATCTATCTAT,TATCTATCTATCTATCTATCTATCTATCTATCTATCTATCTATC,TATCTATCTATCTATCTATCTATCTATCTATCTATCTATCTATCTAT,TATCTATCTATCTATCTATCTATCTATCTATCTATCTATCTATCTATC,TATCTATCTATCTATCTATCTATCTATCTATCTATCTATCTATCTATCTAT,TATCTATCTATCTATCTATCTATCTATCTATCTATCTATCTATCTATCTATC,TATCTATCTATCTATCTATCTATCTATCTATCTATCTA…	0.958014	0.846701	0.837383	2140	0.2983
chr15	74961071	74961106	GAAA	9	4.5 5.5 6.5 7 7.5 8 8.5 9 9.5 10 10.5 11 12 13 14 15 16 17 18 19 20	21	GAAAGAAAGAAAGAAAGAAAGAAAGAAAGAAAGAAA	GAAAGAAAGAAAGAAAGA,GAAAGAAAGAAAGAAAGAAAGA,GAAAGAAAGAAAGAAAGAAAGAAAGA,GAAAGAAAGAAAGAAAGAAAGAAAGAAA,GAAAGAAAGAAAGAAAGAAAGAAAGAAAGA,GAAAGAAAGAAAGAAAGAAAGAAAGAAAGAAA,GAAAGAAAGAAAGAAAGAAAGAAAGAAAGAAAGA,GAAAGAAAGAAAGAAAGAAAGAAAGAAAGAAAGAAAGA,GAAAGAAAGAAAGAAAGAAAGAAAGAAAGAAAGAAAGAAA,GAAAGAAAGAAAGAAAGAAAGAAAGAAAGAAAGAAAGAAAGA,GAAAGAAAGAAAGAAAGAAAGAAAGAAAGAAAGAAAGAAAGAAA,GAAAGAAAGAAAGAAAGAAAGAAAGAAAGAAAGA…	0.959696	0.847419	0.828972	2140	0.0022
chr16	33693997	33694049	TTAT	13.25	6.75 7.75 8.75 9.75 10.25 10.75 11.25 11.75 12.25 13.25 14.25 15 15.25 16.25	14	TTATTTATTTATTTATTTATTTATTTATTTATTTATTTTATTTTATTTTATTT	TTATTTATTTATTTATTTATTTATTTA,TTATTTATTTATTTATTTATTTATTTATTTA,TTATTTATTTATTTATTTATTTATTTATTTATTTA,TTATTTATTTATTTATTTATTTATTTATTTATTTATTTT,TTATTTATTTATTTATTTATTTATTTATTTATTTATTTTAT,TTATTTATTTATTTATTTATTTATTTATTTATTTATTTTATTT,TTATTTATTTATTTATTTATTTATTTATTTATTTATTTTATTTTA,TTATTTATTTATTTATTTATTTATTTATTTATTTATTTTATTTTATT,TTATTTATTTATTTATTTATTTATTTATTTATTTATTTTATTTTATTTT,TTATTTATTTATTTATTTATTTATTTATTTATT…	0.886408	0.818919	0.998131	2140	0
chr16	47239740	47239800	TATC	15.25	8.25 9.25 10.25 11.25 12.25 13.25 14.25 14.75 15.25 16.25 17.25 18.25 20.25	13	TATCTATCTATCTATCTATCTATCTATCTATCTATCTATCTATCTATCTATCTATCTATCT	TATCTATCTATCTATCTATCTATCTATCTATCT,TATCTATCTATCTATCTATCTATCTATCTATCTATCT,TATCTATCTATCTATCTATCTATCTATCTATCTATCTATCT,TATCTATCTATCTATCTATCTATCTATCTATCTATCTATCTATCT,TATCTATCTATCTATCTATCTATCTATCTATCTATCTATCTATCTATCT,TATCTATCTATCTATCTATCTATCTATCTATCTATCTATCTATCTATCTATCT,TATCTATCTATCTATCTATCTATCTATCTATCTATCTATCTATCTATCTATCTATCT,TATCTATCTATCTATCTATCTATCTATCTATCTATCTATCTATCTATCTATCTATCTAT,TATCTATCTATCTATCT…	0.947838	0.828196	0.800935	2140	0.4629
chr17	13174182	13174219	AAAT	9.5	8.5 8.75 9.25 9.5 9.75 10.5 10.75 11.5 11.75 12.5 12.75 13.5 13.75 14.5 14.75	15	AAATAAATAAATAAATAAATAAATAAATAAATAAATAA	AAATAAATAAATAAATAAATAAATAAATAAATAA,AAATAAATAAATAAATAAATAAATAAATAAATAAA,AAATAAATAAATAAATAAATAAATAAATAAATAAATA,AAATAAATAAATAAATAAATAAATAAATAAATAAATAAA,AAATAAATAAATAAATAAATAAATAAATAAATAAATAAATAA,AAATAAATAAATAAATAAATAAATAAATAAATAAATAAATAAA,AAATAAATAAATAAATAAATAAATAAATAAATAAATAAATAAATAA,AAATAAATAAATAAATAAATAAATAAATAAATAAATAAATAAATAAA,AAATAAATAAATAAATAAATAAATAAATAAATAAATAAATAAATAAATAA,AAATAAATAAATAAATA…	0.916456	0.806057	0.885047	2140	0
chr17	14593456	14593506	TTCT	12.75	8.75 9.75 10.75 11.75 12.75 13.75 14.75 15.75 16.75 17.75	10	TTCTTTCTTTCTTTCTTTCTTTCTTTCTTTCTTTCTTTCTTTCTTTCTTTC	TTCTTTCTTTCTTTCTTTCTTTCTTTCTTTCTTTC,TTCTTTCTTTCTTTCTTTCTTTCTTTCTTTCTTTCTTTC,TTCTTTCTTTCTTTCTTTCTTTCTTTCTTTCTTTCTTTCTTTC,TTCTTTCTTTCTTTCTTTCTTTCTTTCTTTCTTTCTTTCTTTCTTTC,TTCTTTCTTTCTTTCTTTCTTTCTTTCTTTCTTTCTTTCTTTCTTTCTTTCTTTC,TTCTTTCTTTCTTTCTTTCTTTCTTTCTTTCTTTCTTTCTTTCTTTCTTTCTTTCTTTC,TTCTTTCTTTCTTTCTTTCTTTCTTTCTTTCTTTCTTTCTTTCTTTCTTTCTTTCTTTCTTTC,TTCTTTCTTTCTTTCTTTCTTTCTTTCTTTCTTTCTTTCTTTCTTTCTTTC…	0.935888	0.801347	0.804673	2140	0.808
chr17	38971784	38971836	TATC	13.25	5.25 6.25 7.25 10.25 11.25 12.25 13.25 14.25 15.25 16.25 17.25 19.25 20.25 21.25 22.25 23.25	16	TATCTATCTATCTATCTATCTATCTATCTATCTATCTAATCTATCTATCTATC	TATCTATCTATCTATCTATCT,TATCTATCTATCTATCTATCTATCT,TATCTATCTATCTATCTATCTATCTATCT,TATCTATCTATCTATCTATCTATCTATCTATCTATCTAATC,TATCTATCTATCTATCTATCTATCTATCTATCTATCTAATCTATC,TATCTATCTATCTATCTATCTATCTATCTATCTATCTAATCTATCTATC,TATCTATCTATCTATCTATCTATCTATCTATCTATCTAATCTATCTATCTATCATCT,TATCTATCTATCTATCTATCTATCTATCTATCTATCTAATCTATCTATCTATCATCTATCT,TATCTATCTATCTATCTATCTATCTATCTATCTATCTAATCTATCTATCTATCATCTATCTAT…	0.937228	0.818183	0.839252	2140	0
chr17	49769697	49769786	TCTA	22.5	16.5 16.75 17.5 17.75 18.5 18.75 19.5 19.75 20.5 20.75 21.5 21.75 22.5 22.75 23.5 23.75 24.5	17	TCTATCTACCTACCTATCTACCTATCCATCCTATCTATCTATCTATCTATCTATCTATCTATCTATCTATCTATCTATCTATCTATCTAT	TCTATCTACCTACCTATCTACCTATCCATCCTATCTATCTATCTATCTATCTATCTATCTATCTAT,TCTATCTACCTACCTATCTACCTATCCATCCTATCTATCTATCTATCTATCTATCTATCTATCTATC,TCTATCTACCTACCTATCTACCTATCCATCCTATCTATCTATCTATCTATCTATCTATCTATCTATCTAT,TCTATCTACCTACCTATCTACCTATCCATCCTATCTATCTATCTATCTATCTATCTATCTATCTATCTATC,TCTATCTACCTACCTATCTACCTATCCATCCTATCTATCTATCTATCTATCTATCTATCTATCTATCTATCTAT,TCTATCTACCTACCTATCTACCTATCCATCCTATCTATCTATCTAT…	0.979263	0.895265	0.821495	2140	0
chr17	54095087	54095147	TTTC	15.25	7.25 8.25 9 9.25 10.25 11 11.25 12 12.25 13 13.25 14 14.25 15 15.25 16 16.25 17 17.25 18.25	20	TTTCTTTTCTTTCTTTCTTTCTTTCTTTCTTTCTTTCTTTCTTTCTTTCTTTCTTTCTTTC	TTTCTTTTCTTTCTTTCTTTCTTTCTTTC,TTTCTTTTCTTTCTTTCTTTCTTTCTTTCTTTC,TTTCTTTTCTTTCTTTCTTTCTTTCTTTCTTTCTTT,TTTCTTTTCTTTCTTTCTTTCTTTCTTTCTTTCTTTC,TTTCTTTTCTTTCTTTCTTTCTTTCTTTCTTTCTTTCTTTC,TTTCTTTTCTTTCTTTCTTTCTTTCTTTCTTTCTTTCTTTCTTT,TTTCTTTTCTTTCTTTCTTTCTTTCTTTCTTTCTTTCTTTCTTTC,TTTCTTTTCTTTCTTTCTTTCTTTCTTTCTTTCTTTCTTTCTTTCTTT,TTTCTTTTCTTTCTTTCTTTCTTTCTTTCTTTCTTTCTTTCTTTCTTTC,TTTCTTTTCTTTCTTTCTTTCTTTCTTT…	0.95808	0.836483	0.823364	2140	0.4329
chr18	1572047	1572105	TCTA	14.75	12 13 14.75 15.75 16.75 17.75 18.75 19.75 20.75 21.75 22.75 23.75	12	TCTATTCTATCTATCTATCTATCTATCTATCTGTCTATCTGCCTACCTATCTATCATCT	TCTATTCTATCTATCTATCTATCTATCTATCTGTCTATCTGCCTACCT,TCTATTCTATCTATCTATCTATCTATCTATCTGTCTATCTGCCTACCTATCT,TCTATTCTATCTATCTATCTATCTATCTATCTGTCTATCTGCCTACCTATCTATCATCTATCT,TCTATTCTATCTATCTATCTATCTATCTATCTGTCTATCTGCCTACCTATCTATCATCTATCTATCT,TCTATTCTATCTATCTATCTATCTATCTATCTGTCTATCTGCCTACCTATCTATCATCTATCTATCTATCT,TCTATTCTATCTATCTATCTATCTATCTATCTGTCTATCTGCCTACCTATCTATCATCTATCTATCTATCTATCT,TCTATTCTATCTATCTA…	0.958409	0.849164	0.833645	2140	0.0016
chr18	33684887	33684951	TATC	16.25	14.25 15.25 16 16.25 17 17.25 18 18.25 19 19.25 20 20.25 21 21.25 22	15	TATCTGTCTATCTATCTATCTATCTATCTATCTATCTATCTATCTATCTACCTATCTTTCTATCT	TATCTGTCTATCTATCTATCTATCTATCTATCTATCTATCTATCTATCTACCTATCT,TATCTGTCTATCTATCTATCTATCTATCTATCTATCTATCTATCTATCTACCTATCTTTCT,TATCTGTCTATCTATCTATCTATCTATCTATCTATCTATCTATCTATCTACCTATCTTTCTATC,TATCTGTCTATCTATCTATCTATCTATCTATCTATCTATCTATCTATCTACCTATCTTTCTATCTATC,TATCTGTCTATCTATCTATCTATCTATCTATCTATCTATCTATCTATCTACCTATCTTTCTATCTATCT,TATCTGTCTATCTATCTATCTATCTATCTATCTATCTATCTATCTATCTACCTATCTTTCTATCTATCTATC,TA…	0.970769	0.873471	0.843925	2140	0.0547
chr18	69393763	69393825	GATA	15.75	5 7 10 11 12 12.75 13 13.75 14 14.75 15 15.75 16.75 17.75	14	GATAGATAGATAGATAGATAGATAGATAGATAGATAGATAGATAGATAGATAGATGATAGATA	GATAGATAGATAGATAGATA,GATAGATAGATAGATAGATAGATAGATA,GATAGATAGATAGATAGATAGATAGATAGATAGATAGATA,GATAGATAGATAGATAGATAGATAGATAGATAGATAGATAGATA,GATAGATAGATAGATAGATAGATAGATAGATAGATAGATAGATAGATA,GATAGATAGATAGATAGATAGATAGATAGATAGATAGATAGATAGATAGAT,GATAGATAGATAGATAGATAGATAGATAGATAGATAGATAGATAGATAGATA,GATAGATAGATAGATAGATAGATAGATAGATAGATAGATAGATAGATAGATAGAT,GATAGATAGATAGATAGATAGATAGATAGATAGATAGATAGATAGATAGATAG…	0.962636	0.854626	0.847664	2140	0.7213
chr20	7087330	7087344	TATG	3.75	0.25 0.75 1.25 1.75 2.25 2.75 3.25 3.5 3.75 4.25 4.75 5.25 5.75 6.25 6.75 8.75 10.75 11.25	18	TATGTATGTATGTAT	T,TAT,TATGT,TATGTAT,TATGTATGT,TATGTATGTAT,TATGTATGTATGT,TATGTATGTATGTA,TATGTATGTATGTATGT,TATGTATGTATGTATGTAT,TATGTATGTATGTATGTATGT,TATGTATGTATGTATGTATGTAT,TATGTATGTATGTATGTATGTATGT,TATGTATGTATGTATGTATGTATGTAT,TATGTATGTATGTATGTATGTATGTATGTATGTAT,TATGTATGTATGTATGTATGTATGTATGTATGTATGTATGTAT,TATGTATGTATGTATGTATGTATGTATGTATGTATGTATGTATGT	0.94885	0.838891	0.893458	2140	0
chr20	8522197	8522255	GAAA	14.75	9.75 11.5 12.75 13.75 14.75 15.75 16.75 17.75 18.75 19.75 20.75 21.75 22.75	13	GAAAGGAAGAAAGAGAAAGAAAGAAAGAAAGAAAGAAAGAAAGAAAGAAAGAAAGAAAG	GAAAGGAAGAAAGAGAAAGAAAGAAAGAAAGAAAGAAAG,GAAAGGAAGAAAGAGAAAGAAAGAAAGAAAGAAAGAAAGAAAGAAA,GAAAGGAAGAAAGAGAAAGAAAGAAAGAAAGAAAGAAAGAAAGAAAGAAAG,GAAAGGAAGAAAGAGAAAGAAAGAAAGAAAGAAAGAAAGAAAGAAAGAAAGAAAG,GAAAGGAAGAAAGAGAAAGAAAGAAAGAAAGAAAGAAAGAAAGAAAGAAAGAAAGAAAGAGAA,GAAAGGAAGAAAGAGAAAGAAAGAAAGAAAGAAAGAAAGAAAGAAAGAAAGAAAGAAAGAGAAAGAA,GAAAGGAAGAAAGAGAAAGAAAGAAAGAAAGAAAGAAAGAAAGAAAGAAAGAAAGAAAGAGAAAGAAAGAA,…	0.966822	0.867431	0.86729	2140	0.45
chr20	10597035	10597082	AAAT	12	6.75 7 7.75 8.75 9 9.75 10 10.5 10.75 11 11.25 11.75 12 12.25 12.75 13 14	17	AAATGAAATAAATAAATAAATAAATAAATAAATAAATAAATAAATAAA	AAATGAAATAAATAAATAAATAAATAA,AAATGAAATAAATAAATAAATAAATAAA,AAATGAAATAAATAAATAAATAAATAAATAA,AAATGAAATAAATAAATAAATAAATAAATAAATAA,AAATGAAATAAATAAATAAATAAATAAATAAATAAA,AAATGAAATAAATAAATAAATAAATAAATAAATAAATAA,AAATGAAATAAATAAATAAATAAATAAATAAATAAATAAA,AAATGAAATAAATAAATAAATAAATAAATAAATAAATAAATA,AAATGAAATAAATAAATAAATAAATAAATAAATAAATAAATAA,AAATGAAATAAATAAATAAATAAATAAATAAATAAATAAATAAA,AAATGAAATAAATAAATAAATAAA…	0.940515	0.816969	0.804673	2140	0.4325
chr20	12062038	12062103	TATC	16.5	11.5 12.5 13.5 14.25 14.5 15.25 15.5 16.25 16.5 17.25 17.5 18.25 18.5 19.25 19.5 20.25 20.5 21.25 21.5 24.75	20	TATCTATCTAAACTATCTATCTATCTATCTATCTATCTATCTATCTATCTATCTATCTATCTATCT	TATCTATCTAAACTATCTATCTATCTATCTATCTATCTATCTATCT,TATCTATCTAAACTATCTATCTATCTATCTATCTATCTATCTATCTATCT,TATCTATCTAAACTATCTATCTATCTATCTATCTATCTATCTATCTATCTATCT,TATCTATCTAAACTATCTATCTATCTATCTATCTATCTATCTATCTATCTATCTATC,TATCTATCTAAACTATCTATCTATCTATCTATCTATCTATCTATCTATCTATCTATCT,TATCTATCTAAACTATCTATCTATCTATCTATCTATCTATCTATCTATCTATCTATCTATC,TATCTATCTAAACTATCTATCTATCTATCTATCTATCTATCTATCTATCTATCTATCTATCT,TATC…	0.962783	0.85641	0.835514	2140	0.4579
chr20	16985116	16985177	AGAA	15.5	8.5 9.5 10.5 11 11.5 11.75 12.5 13.5 14 14.5 15.5 16.5 17.5 18.5	14	AGAAAGAAAGAAAGAAAGAAAGAAAGAAAGAAAGAAAGAAAGAAAGAAAGAAAGAAAGAAAG	AGAAAGAAAGAAAGAAAGAAAGAAAGAAAGAAAG,AGAAAGAAAGAAAGAAAGAAAGAAAGAAAGAAAGAAAG,AGAAAGAAAGAAAGAAAGAAAGAAAGAAAGAAAGAAAGAAAG,AGAAAGAAAGAAAGAAAGAAAGAAAGAAAGAAAGAAAGAAAGAA,AGAAAGAAAGAAAGAAAGAAAGAAAGAAAGAAAGAAAGAAAGAAAG,AGAAAGAAAGAAAGAAAGAAAGAAAGAAAGAAAGAAAGAAAGAAAGA,AGAAAGAAAGAAAGAAAGAAAGAAAGAAAGAAAGAAAGAAAGAAAGAAAG,AGAAAGAAAGAAAGAAAGAAAGAAAGAAAGAAAGAAAGAAAGAAAGAAAGAAAG,AGAAAGAAAGAAAGAAAGAAAGAAAGAAAGAAAGAA…	0.957811	0.84864	0.841121	2140	0.4494
chr20	32133236	32133279	TCTT	11	7 7.25 9 9.25 10 10.25 10.5 11 11.25 12 12.25 13 13.25 14 14.25 15 15.25 16 16.25 17 17.25 18 19 20 21 22	26	TCTTTCTTTCTCTTTCTTTCTTTCTTTCTTTCTTTCTTTCTTTC	TCTTTCTTTCTCTTTCTTTCTTTCTTTC,TCTTTCTTTCTCTTTCTTTCTTTCTTTCT,TCTTTCTTTCTCTTTCTTTCTTTCTTTCTTTCTTTC,TCTTTCTTTCTCTTTCTTTCTTTCTTTCTTTCTTTCT,TCTTTCTTTCTCTTTCTTTCTTTCTTTCTTTCTTTCTTTC,TCTTTCTTTCTCTTTCTTTCTTTCTTTCTTTCTTTCTTTCT,TCTTTCTTTCTCTTTCTTTCTTTCTTTCTTTCTTTCTTTCTT,TCTTTCTTTCTCTTTCTTTCTTTCTTTCTTTCTTTCTTTCTTTCT,TCTTTCTTTCTCTTTCTTTCTTTCTTTCTTTCTTTCTTTCTTTCTCTT,TCTTTCTTTCTCTTTCTTTCTTTCTTTCTTTCTTTCTTTCTTTC…	0.936545	0.852617	0.966355	2140	0
chr20	60532324	60532361	AGAT	9.5	1.5 2.5 8 9.5 10.5 11 11.5 12 12.5 13 13.5 14 14.5 15 15.5 16 16.5 17 17.5 18.5	20	AGATAGATTTAGATAGATAGATAGATAGATAGATAGAT	AGATAG,AGATAGATTT,AGATAGATTTAGATAGATAGATAGATAGATAG,AGATAGATTTAGATAGATAGATAGATAGATAGATAGATATAG,AGATAGATTTAGATAGATAGATAGATAGATAGATAGATATAGAT,AGATAGATTTAGATAGATAGATAGATAGATAGATAGATATAGATAG,AGATAGATTTAGATAGATAGATAGATAGATAGATAGATATAGATAGAT,AGATAGATTTAGATAGATAGATAGATAGATAGATAGATATAGATAGATAG,AGATAGATTTAGATAGATAGATAGATAGATAGATAGATATAGATAGATAGAT,AGATAGATTTAGATAGATAGATAGATAGATAGATAGATATAGATAGATAGATAG,AGATA…	0.944376	0.816151	0.814019	2140	0.385
chr21	14373444	14373517	AAAG	18.5	14.5 15.5 15.75 16.5 16.75 17.5 17.75 18.5 18.75 19.5 19.75 20.5 20.75 21 21.5 21.75 22.5 22.75 23.5 23.75 24.5 24.75 25.5 25.75 26.5 26.75 27.5	27	AAAGAAAGAAGGAAAGAAAGAAAGAAAGAAAGAAAGAAAGAAAGAAAGAAAGAAAGAAAGAAAAGAAAGAAAGA	AAAGAAAGAAGGAAAGAAAGAAAGAAAGAAAGAAAGAAAGAAAGAAAGAAAGAAAGAA,AAAGAAAGAAGGAAAGAAAGAAAGAAAGAAAGAAAGAAAGAAAGAAAGAAAGAAAGAAAGAA,AAAGAAAGAAGGAAAGAAAGAAAGAAAGAAAGAAAGAAAGAAAGAAAGAAAGAAAGAAAGAAA,AAAGAAAGAAGGAAAGAAAGAAAGAAAGAAAGAAAGAAAGAAAGAAAGAAAGAAAGAAAGAAAAGA,AAAGAAAGAAGGAAAGAAAGAAAGAAAGAAAGAAAGAAAGAAAGAAAGAAAGAAAGAAAGAAAAGAA,AAAGAAAGAAGGAAAGAAAGAAAGAAAGAAAGAAAGAAAGAAAGAAAGAAAGAAAGAAAGAAAAGAAAGA,AAAGAAA…	0.966528	0.906406	0.997196	2140	0
chr21	24545922	24545936	TGTA	3.75	1.25 2.75 3.75 4.25 4.75 5.25 5.75 6.25 6.75 7.25 7.75 8.25 8.75 9.25 9.75 10.25 10.75 11.25 11.75 12.25 12.75	21	TGTATGTATGTATGT	TGTAT,TGTATGTATGT,TGTATGTATGTATGTAT,TGTATGTATGTATGTATGT,TGTATGTATGTATGTATGTAT,TGTATGTATGTATGTATGTATGT,TGTATGTATGTATGTATGTATGTAT,TGTATGTATGTATGTATGTATGTATGT,TGTATGTATGTATGTATGTATGTATGTAT,TGTATGTATGTATGTATGTATGTATGTATGT,TGTATGTATGTATGTATGTATGTATGTATGTAT,TGTATGTATGTATGTATGTATGTATGTATGTATGT,TGTATGTATGTATGTATGTATGTATGTATGTATGTAT,TGTATGTATGTATGTATGTATGTATGTATGTATGTATGT,TGTATGTATGTATGTATGTATGTATGTATGTAT…	0.947297	0.852364	0.994393	2140	0
