# Supplementary material for: Population-scale whole genome sequencing identifies 271 highly polymorphic short tandem repeats from Japanese population
Source: Heliyon. 2018 May 22;4(5):e00625. doi: 10.1016/j.heliyon.2018.e00625 (PMC5986539; doi:10.1016/j.heliyon.2018.e00625)
Supplement: Supplementary Table 3 [file mmc8.xlsx]

## Sheet: penta
Supplementary Table 3 Selected five basepair repeat unit STR loci and their statistics.
Chromosome	The human genome reference build hg19				Repeat number of samples	Allele variation	Repeat pattern of reference	Repeat pattern of samples	PD	Exp-HZ	Obs-HZ	Total	HWE-p
	Location of repeat region start	Location of repeat region stop	Repeat unit	Repeat number
chr1	70653522	70653580	GAAGA	11.8	7.8 8.8 9.8 10.8 11.8 12.8 13.8 14.8 15.8 16.8 17.8 18.8 19.8 20.8 21.8	15	GAAGAGAAGAGAAGAGAAGAGAAGAGAAGAGAAGAGAAGAGAAGAGAAGAGAAGAGAAG	GAAGAGAAGAGAAGAGAAGAGAAGAGAAGAGAAGAGAAG,GAAGAGAAGAGAAGAGAAGAGAAGAGAAGAGAAGAGAAGAGAAG,GAAGAGAAGAGAAGAGAAGAGAAGAGAAGAGAAGAGAAGAGAAGAGAAG,GAAGAGAAGAGAAGAGAAGAGAAGAGAAGAGAAGAGAAGAGAAGAGAAGAGAAG,GAAGAGAAGAGAAGAGAAGAGAAGAGAAGAGAAGAGAAGAGAAGAGAAGAGAAGAGAAGAGAAG,GAAGAGAAGAGAAGAGAAGAGAAGAGAAGAGAAGAGAAGAGAAGAGAAGAGAAGAGAAGAGAAGAGAAG,GAAGAGAAGAGAAGAGAAGAGAAGAGAAGAGAAGAGAAGAGAAGAGAAGAGAAGAGAAGAGAAGAGAAGAGAAG…	0.977207	0.8888	0.828972	2140	0.0069
chr1	90104513	90104557	TTTTA	9	8 9 10 11 11.8 12 13 14 15 16 17 18 19	13	TTTTATTTTACTTATTATTTTATTTTATTTTATTTTATTTTATTT	TTTTATTTTACTTATTATTTTATTTTATTTTATTTTATTT,TTTTATTTTACTTATTATTTTATTTTATTTTATTTTATTTTATTTTTTTA,TTTTATTTTACTTATTATTTTATTTTATTTTATTTTATTTTATTTTTTTATTTTA,TTTTATTTTACTTATTATTTTATTTTATTTTATTTTATTTTATTTTTTTATTTTATTTT,TTTTATTTTACTTATTATTTTATTTTATTTTATTTTATTTTATTTTTTTATTTTATTTTA,TTTTATTTTACTTATTATTTTATTTTATTTTATTTTATTTTATTTTTTTATTTTATTTTATTTTA,TTTTATTTTACTTATTATTTTATTTTATTTTATTTTATTTTATTTTTTTATTTTATTTTATTTT…	0.97383	0.881619	0.845794	2140	0.046
chr1	97782070	97782118	AATAA	9.8	6.8 7.6 7.8 8.8 9.6 9.8 10.8 11.8 12.8 13.6 13.8 14.8 15.8 16.8 17.8 18.8 19.8	17	AATAAAATAAAATAAAATAAAATAAAATAAAATAAAATAAAATAAAATA	AATAAAATAAAATAAAATAAAATAAAATAAAATA,AATAAAATAAAATAAAATAAAATAAAATAAAATAAAAT,AATAAAATAAAATAAAATAAAATAAAATAAAATAAAATA,AATAAAATAAAATAAAATAAAATAAAATAAAATAAAATAAAATA,AATAAAATAAAATAAAATAAAATAAAATAAAATAAAATAAAATAAAAT,AATAAAATAAAATAAAATAAAATAAAATAAAATAAAATAAAATAAAATAAAATA,AATAAAATAAAATAAAATAAAATAAAATAAAATAAAATAAAATAAAATAAAATAAAATA,AATAAAATAAAATAAAATAAAATAAAATAAAATAAAATAAAATAAAATAAAATAAAATAAAATA,AATAAAATAAA…	0.957409	0.840512	0.800935	2140	0
chr1	105815163	105815230	TTTAT	13.6	9.6 11.2 11.6 11.8 12 12.2 12.6 12.8 13.2 13.6 13.8 14.2 14.6 15.2 15.6 16.2 17.2 18.2	18	TTTATTTTACTTTTTTATTTTATTTTATTTTATTTTATTTTATTTTATTTTATTTTATTTTATTTTAT	TTTATTTTACTTTTTTATTTTATTTTATTTTATTTTATTTTATTTTAT,TTTATTTTACTTTTTTATTTTATTTTATTTTATTTTATTTTATTTTATTTTATTTT,TTTATTTTACTTTTTTATTTTATTTTATTTTATTTTATTTTATTTTATTTTATTTTAT,TTTATTTTACTTTTTTATTTTATTTTATTTTATTTTATTTTATTTTATTTTATTTTATT,TTTATTTTACTTTTTTATTTTATTTTATTTTATTTTATTTTATTTTATTTTATTTTATTT,TTTATTTTACTTTTTTATTTTATTTTATTTTATTTTATTTTATTTTATTTTATTTTATTTT,TTTATTTTACTTTTTTATTTTATTTTATTTTATTTTATTTTATTTTATTTT…	0.965269	0.863789	0.873832	2140	0
chr1	111696810	111696874	TATTT	13	5 6.6 7.6 8 9 10 11 11.8 12 13 14 15 16 17 18 19	16	TATTTTATTTTATTTTATTTTATTTTATTTTATTTTATTTTATTTTATTTTATTTTATTTTATTT	TATTTTATTTTATTTTATTTTATTT,TATTTTATTTTATTTTATTTTATTTTATTTTAT,TATTTTATTTTATTTTATTTTATTTTATTTTATTTTAT,TATTTTATTTTATTTTATTTTATTTTATTTTATTTTATTT,TATTTTATTTTATTTTATTTTATTTTATTTTATTTTATTTTATTT,TATTTTATTTTATTTTATTTTATTTTATTTTATTTTATTTTATTTTATTT,TATTTTATTTTATTTTATTTTATTTTATTTTATTTTATTTTATTTTATTTTATTT,TATTTTATTTTATTTTATTTTATTTTATTTTATTTTATTTTATTTTATTTTATTTTATT,TATTTTATTTTATTTTATTTTATTTTATTTTATTTTATTTTATTTT…	0.939141	0.80987	0.806542	2140	0.889
chr1	231145989	231146046	AAAAT	11.6	3.8 4.8 5.8 6.8 7.4 7.8 8.4 8.6 8.8 9.4 9.6 9.8 10.2 10.4 10.6 11.2 11.4 11.6 12.4 12.6 13.4 13.6 14.4 14.6 15.6 16.6 17.6 18.6 19.6 20.6 21.6	31	AAAATAAAATAAAATAAAATAAAATAAAATAAAATAAAATAAAATAAAATAAAATAAA	AAAATAAAATAAAATAAAA,AAAATAAAATAAAATAAAATAAAA,AAAATAAAATAAAATAAAATAAAATAAAA,AAAATAAAATAAAATAAAATAAAATAAAATAAAA,AAAATAAAATAAAATAAAATAAAATAAAATAAAATAA,AAAATAAAATAAAATAAAATAAAATAAAATAAAATAAAA,AAAATAAAATAAAATAAAATAAAATAAAATAAAATAAAATAA,AAAATAAAATAAAATAAAATAAAATAAAATAAAATAAAATAAA,AAAATAAAATAAAATAAAATAAAATAAAATAAAATAAAATAAAA,AAAATAAAATAAAATAAAATAAAATAAAATAAAATAAAATAAAATAA,AAAATAAAATAAAATAAAATAAAATAAAATA…	0.98566	0.914848	0.893458	2140	0.0139
chr2	7635981	7636003	AAAAC	4.6	1.4 2.2 2.4 2.6 3.4 3.8 4.2 4.6 5 5.4 5.8 6.2 6.6 7 7.4 7.8 8.2 8.6 9 9.4 9.8 10.2 11	23	AAAACAAAACAAAACAACAACAA	AAAACAA,AAAACAAAACA,AAAACAAAACAA,AAAACAAAACAAA,AAAACAAAACAAAACAA,AAAACAAAACAAAACAACA,AAAACAAAACAAAACAACAAC,AAAACAAAACAAAACAACAACAAAC,AAAACAAAACAAAACAACAACAAACAA,AAAACAAAACAAAACAACAACAAACAAAA,AAAACAAAACAAAACAACAACAAACAAAACA,AAAACAAAACAAAACAACAACAAACAAAACAAA,AAAACAAAACAAAACAACAACAAACAAAACAAAAC,AAAACAAAACAAAACAACAACAAACAAAACAAAACAA,AAAACAAAACAAAACAACAACAAACAAAACAAAACAAAA,AAAACAAAACAAAACAACAACAAACAAA…	0.953737	0.855139	0.971963	2140	0
chr2	52870963	52871008	ATATT	9.2	5 5.8 6 6.8 7 7.4 7.8 8 8.4 8.8 9 9.2 9.8 10 10.2 10.6 10.8 11 11.2 11.8 12 12.8 13 13.8 14 14.8	26	ATATTATATTATATTATATTATATTATATTATATATTATATTATAT	ATATTATATTATATTATATTATATT,ATATTATATTATATTATATTATATTATAT,ATATTATATTATATTATATTATATTATATT,ATATTATATTATATTATATTATATTATATTATAT,ATATTATATTATATTATATTATATTATATTATATA,ATATTATATTATATTATATTATATTATATTATATATT,ATATTATATTATATTATATTATATTATATTATATATTAT,ATATTATATTATATTATATTATATTATATTATATATTATA,ATATTATATTATATTATATTATATTATATTATATATTATATT,ATATTATATTATATTATATTATATTATATTATATATTATATTAT,ATATTATATTATATTATATTATATTATATTATAT…	0.959144	0.848449	0.890654	2140	0
chr2	89462568	89462659	AAAAT	18.4	13.8 14.8 15.2 15.8 16.2 16.4 16.8 17 17.2 17.4 17.6 17.8 18.2 18.4 18.6 18.8 19.2 19.4 19.8 20.2 20.4	21	AAAATAAAATAAAATAAAATAAGATAAAATAAAATAAAATAAAATAAAATAAAATAAAATAAAATAAAATAAAAAATAAAATAAAAAAAATA	AAAATAAAATAAAATAAAATAAGATAAAATAAAATAAAATAAAATAAAATAAAATAAAATAAAATAAAA,AAAATAAAATAAAATAAAATAAGATAAAATAAAATAAAATAAAATAAAATAAAATAAAATAAAATAAAATAAAA,AAAATAAAATAAAATAAAATAAGATAAAATAAAATAAAATAAAATAAAATAAAATAAAATAAAATAAAATAAAAAA,AAAATAAAATAAAATAAAATAAGATAAAATAAAATAAAATAAAATAAAATAAAATAAAATAAAATAAAATAAAAAATAA,AAAATAAAATAAAATAAAATAAGATAAAATAAAATAAAATAAAATAAAATAAAATAAAATAAAATAAAATAAAAAATAAAA,AAAATAAAATAAAAT…	0.937771	0.833191	0.921495	2140	0
chr2	132924844	132924917	TTTAT	14.8	5.8 7.8 8 8.8 9.8 10 10.8 11 11.8 12 12.8 13 13.8 14.8 15 15.6 15.8 16 16.8 17 17.8 18 18.8	23	TTTATTTTTATTTTATTTTATTTTATTTTATTTTATTTTATTTTATTTTATTTTATTTTATTTTATTTTATTTT	TTTATTTTTATTTTATTTTATTTTATTTT,TTTATTTTTATTTTATTTTATTTTATTTTATTTTATTTT,TTTATTTTTATTTTATTTTATTTTATTTTATTTTATTTTA,TTTATTTTTATTTTATTTTATTTTATTTTATTTTATTTTATTTT,TTTATTTTTATTTTATTTTATTTTATTTTATTTTATTTTATTTTATTTT,TTTATTTTTATTTTATTTTATTTTATTTTATTTTATTTTATTTTATTTTA,TTTATTTTTATTTTATTTTATTTTATTTTATTTTATTTTATTTTATTTTATTTT,TTTATTTTTATTTTATTTTATTTTATTTTATTTTATTTTATTTTATTTTATTTTA,TTTATTTTTATTTTATTTTATTTTATTTTAT…	0.953287	0.825841	0.820561	2140	0.0747
chr2	140207598	140207646	TTCTA	9.8	5 5.8 6 6.4 6.8 7 7.4 7.8 8.8 9.8 10.6 10.8 11.8 12.8 13.8 14.8	16	TTCTATTCTATTCTATTCTATTCTATTCTATTCTATTCTATTCTATTCT	TTCTATTCTATTCTATTCTATTCTA,TTCTATTCTATTCTATTCTATTCTATTCT,TTCTATTCTATTCTATTCTATTCTATTCTA,TTCTATTCTATTCTATTCTATTCTATTCTATT,TTCTATTCTATTCTATTCTATTCTATTCTATTCT,TTCTATTCTATTCTATTCTATTCTATTCTATTCTA,TTCTATTCTATTCTATTCTATTCTATTCTATTCTATT,TTCTATTCTATTCTATTCTATTCTATTCTATTCTATTCT,TTCTATTCTATTCTATTCTATTCTATTCTATTCTATTCTATTCT,TTCTATTCTATTCTATTCTATTCTATTCTATTCTATTCTATTCTATTCTATTC,TTCTATTCTATTCTATTCTATTCTATTCTAT…	0.949402	0.833824	0.825234	2140	0
chr2	167974993	167975045	ATAAA	10.6	6.6 8.6 9.6 10.6 10.8 11.6 11.8 12.4 12.6 13.6 13.8 14.6 15.6 16.6	14	ATAAAATAAAATAAAATAAAATAAAATAAAATAAAATAAAATAAAATAAAATA	ATAAAATAAAATAAAATAAAATAAAATAAAATA,ATAAAATAAAATAAAATAAAATAAAATAAAATAAAATAAAATA,ATAAAATAAAATAAAATAAAATAAAATAAAATAAAATAAAATAAAATA,ATAAAATAAAATAAAATAAAATAAAATAAAATAAAATAAAATAAAATAAAATAA,ATAAAATAAAATAAAATAAAATAAAATAAAATAAAATAAAATAAAATAAAATAAAATA,ATAAAATAAAATAAAATAAAATAAAATAAAATAAAATAAAATAAAATAAAATAAAATAA,ATAAAATAAAATAAAATAAAATAAAATAAAATAAAATAAAATAAAATAAAATAAAATAAAAT,ATAAAATAAAATAAAATAAAATAAAATAAAATAAA…	0.951332	0.825771	0.802804	2140	0.17
chr2	169947735	169947810	ATAAA	15.2	7.2 8.2 9.2 10.2 11.2 12.2 12.8 13 13.2 14.2 15.2 16 16.2 17.2	14	ATAAAATAAAATAAAATAAAATAAAATAAAATAAAATAAAATAAAATAAAATAAAATAAAATAAAATAAAATAAAA	ATAAAATAAAATAAAATAAAATAAAATAAAATAAAA,ATAAAATAAAATAAAATAAAATAAAATAAAATAAAATAAAA,ATAAAATAAAATAAAATAAAATAAAATAAAATAAAATAAAATAAAA,ATAAAATAAAATAAAATAAAATAAAATAAAATAAAATAAAATAAAATAAAA,ATAAAATAAAATAAAATAAAATAAAATAAAATAAAATAAAATAAAATAAAATAAAA,ATAAAATAAAATAAAATAAAATAAAATAAAATAAAATAAAATAAAATAAAATAAAATAAAA,ATAAAATAAAATAAAATAAAATAAAATAAAATAAAATAAAATAAAATAAAATAAAATAAAATAA,ATAAAATAAAATAAAATAAAATAAAATAAAATAAAAT…	0.964378	0.86143	0.841121	2140	0.38
chr2	228254595	228254617	TTTTC	4.6	4.6 5.6 6.6 6.8 7.2 7.4 7.6 7.8 8.4 8.6 8.8 9.4 9.8 10.2 10.4 11.4 12.4	17	TTTTCTTTTCTTTTCTTTTTTTT	TTTTCTTTTCTTTTCTTTTTTTTTCTTT,TTTTCTTTTCTTTTCTTTTTTTTTCTTTTCTTT,TTTTCTTTTCTTTTCTTTTTTTTTCTTTTCTTTT,TTTTCTTTTCTTTTCTTTTTTTTTCTTTTCTTTTCT,TTTTCTTTTCTTTTCTTTTTTTTTCTTTTCTTTTCTT,TTTTCTTTTCTTTTCTTTTTTTTTCTTTTCTTTTCTTT,TTTTCTTTTCTTTTCTTTTTTTTTCTTTTCTTTTCTTTT,TTTTCTTTTCTTTTCTTTTTTTTTCTTTTCTTTTCTTTTCTT,TTTTCTTTTCTTTTCTTTTTTTTTCTTTTCTTTTCTTTTCTTT,TTTTCTTTTCTTTTCTTTTTTTTTCTTTTCTTTTCTTTTCTTTT,TTTTCTTTTCTTTTC…	0.938374	0.8059	0.811215	2140	0.0018
chr3	189981901	189981921	AAAAG	4.2	1 3.4 4.2 5 5.8 6.6 7.4 8.2 9 9.8 10.6	11	AAAAGAAAGGAAAAGAAAAGA	AAAAG,AAAAGAAAGGAAAAGAA,AAAAGAAAGGAAAAGAAAAGAAAAG,AAAAGAAAGGAAAAGAAAAGAAAAGAAAA,AAAAGAAAGGAAAAGAAAAGAAAAGAAAAGAAA,AAAAGAAAGGAAAAGAAAAGAAAAGAAAAGAAAAGAA,AAAAGAAAGGAAAAGAAAAGAAAAGAAAAGAAAAGAAAAGA,AAAAGAAAGGAAAAGAAAAGAAAAGAAAAGAAAAGAAAAGAAAAG,AAAAGAAAGGAAAAGAAAAGAAAAGAAAAGAAAAGAAAAGAAAAGAAAA,AAAAGAAAGGAAAAGAAAAGAAAAGAAAAGAAAAGAAAAGAAAAGAAAAGAAA	0.907269	0.80345	0.919626	2140	0
chr3	194498374	194498421	TTTCT	9.6	6.6 7.6 8.6 9.6 10.6 11 11.6 12 12.6 13 13.6 14 15 17	14	TTTCTTTTCTTTTCTTTTCTTTTCTTTTCTTTTCTTTTCTTTTCTTTT	TTTCTTTTCTTTTCTTTTCTTTTCTTTTCTTTT,TTTCTTTTCTTTTCTTTTCTTTTCTTTTCTTTTCTTTT,TTTCTTTTCTTTTCTTTTCTTTTCTTTTCTTTTCTTTTCTTTT,TTTCTTTTCTTTTCTTTTCTTTTCTTTTCTTTTCTTTTCTTTTCTTTTCTTTT,TTTCTTTTCTTTTCTTTTCTTTTCTTTTCTTTTCTTTTCTTTTCTTTTCTTTTCT,TTTCTTTTCTTTTCTTTTCTTTTCTTTTCTTTTCTTTTCTTTTCTTTTCTTTTCTTTT,TTTCTTTTCTTTTCTTTTCTTTTCTTTTCTTTTCTTTTCTTTTCTTTTCTTTTCTTTTCT,TTTCTTTTCTTTTCTTTTCTTTTCTTTTCTTTTCTTTTCTTTTCTTTTCTTT…	0.951882	0.83346	0.811215	2140	0.0596
chr4	36333810	36333886	AAAAT	15.4	6.4 8.4 9.4 10.4 11.2 11.4 12.4 13.4 14.4 15.4 16.4 17.4 18.4 19.4	14	AAAATAAAATAAAATAAAATAAAATAAAATAAAATAAAATAAAATAAAATAAAATAAAATAAAATAAAATAATAATA	AAAATAAAATAAAATAAAATAAAATAAAATAA,AAAATAAAATAAAATAAAATAAAATAAAATAAAATAAAATAA,AAAATAAAATAAAATAAAATAAAATAAAATAAAATAAAATAAAATAA,AAAATAAAATAAAATAAAATAAAATAAAATAAAATAAAATAAAATAAAATAA,AAAATAAAATAAAATAAAATAAAATAAAATAAAATAAAATAAAATAAAATAAAATA,AAAATAAAATAAAATAAAATAAAATAAAATAAAATAAAATAAAATAAAATAAAATAA,AAAATAAAATAAAATAAAATAAAATAAAATAAAATAAAATAAAATAAAATAAAATAAAATAA,AAAATAAAATAAAATAAAATAAAATAAAATAAAATAAAATAAAA…	0.954852	0.834256	0.806542	2140	0.6035
chr4	91785101	91785170	TTTTA	14	7 8 9 10 11 12 13 13.8 14 15 16 17 18	13	TTTTATTTTATTTTATTTTATTTTATTTTATTTTATTTTATTTTATTTTATTTTATTTTATTTTATTTTA	TTTTATTTTATTTTATTTTATTTTATTTTATTTTA,TTTTATTTTATTTTATTTTATTTTATTTTATTTTATTTTA,TTTTATTTTATTTTATTTTATTTTATTTTATTTTATTTTATTTTA,TTTTATTTTATTTTATTTTATTTTATTTTATTTTATTTTATTTTATTTTA,TTTTATTTTATTTTATTTTATTTTATTTTATTTTATTTTATTTTATTTTATTTTA,TTTTATTTTATTTTATTTTATTTTATTTTATTTTATTTTATTTTATTTTATTTTATTTTA,TTTTATTTTATTTTATTTTATTTTATTTTATTTTATTTTATTTTATTTTATTTTATTTTATTTTA,TTTTATTTTATTTTATTTTATTTTATTTTATTTTATTTTATT…	0.956174	0.842006	0.81215	2140	0.6434
chr4	178419669	178419686	TTTAT	3.6	0.4 2.6 3.2 3.6 4 4.4 4.8 5.2 5.6 5.8 6 6.4 6.8 7.2 7.4 7.6 8 8.4 8.8 9.2 9.6 10 10.4	23	TTTATTTTATTTTATTTT	TT,TTTATTTTATTTT,TTTATTTTATTTTATT,TTTATTTTATTTTATTTTAT,TTTATTTTATTTTATTTTATTT,TTTATTTTATTTTATTTTATTTTA,TTTATTTTATTTTATTTTATTTTATT,TTTATTTTATTTTATTTTATTTTATTTT,TTTATTTTATTTTATTTTATTTTATTTTA,TTTATTTTATTTTATTTTATTTTATTTTAT,TTTATTTTATTTTATTTTATTTTATTTTATTT,TTTATTTTATTTTATTTTATTTTATTTTATTTTA,TTTATTTTATTTTATTTTATTTTATTTTATTTTATT,TTTATTTTATTTTATTTTATTTTATTTTATTTTATTT,TTTATTTTATTTTATTTTATTTTATTTTATTTTATT…	0.94275	0.838368	0.994393	2140	0
chr4	185435071	185435095	CTTCT	5	4 4.6 5 6 7 8 9 10 11 12 13 14	12	CTTCTCTTCTCTTCTCTTCTCTTCT	CTTCTCTTCTCTTCTCTTCT,CTTCTCTTCTCTTCTCTTCTCTT,CTTCTCTTCTCTTCTCTTCTCTTCTCTTCT,CTTCTCTTCTCTTCTCTTCTCTTCTCTTCTCTTCT,CTTCTCTTCTCTTCTCTTCTCTTCTCTTCTCTTCTCTTCT,CTTCTCTTCTCTTCTCTTCTCTTCTCTTCTCTTCTCTTCTCTTCT,CTTCTCTTCTCTTCTCTTCTCTTCTCTTCTCTTCTCTTCTCTTCTCTTCT,CTTCTCTTCTCTTCTCTTCTCTTCTCTTCTCTTCTCTTCTCTTCTCTTCTCTTCT,CTTCTCTTCTCTTCTCTTCTCTTCTCTTCTCTTCTCTTCTCTTCTCTTCTCTTCTCTTCT,CTTCTCTTCTCTTCTCTTCTCTTCTCTTCTCT…	0.953984	0.840036	0.82243	2140	0.2047
chr5	125335483	125335555	TAAAA	14.6	6.6 8.6 9.6 10.6 11.6 12.6 13.6 14.4 14.6 15.6 16.6 17.6 18.6 19.6	14	TAAAGTAAAATAAAATAAAATAAAATAAAATAAAATAAAATAAAATAAAATAAAATAAAATAAAATAAAATAA	TAAAGTAAAATAAAATAAAATAAAATAAAATAA,TAAAGTAAAATAAAATAAAATAAAATAAAATAAAATAAAATAA,TAAAGTAAAATAAAATAAAATAAAATAAAATAAAATAAAATAAAATAA,TAAAGTAAAATAAAATAAAATAAAATAAAATAAAATAAAATAAAATAAAATAA,TAAAGTAAAATAAAATAAAATAAAATAAAATAAAATAAAATAAAATAAAATAAAATAA,TAAAGTAAAATAAAATAAAATAAAATAAAATAAAATAAAATAAAATAAAATAAAATAAAATAA,TAAAGTAAAATAAAATAAAATAAAATAAAATAAAATAAAATAAAATAAAATAAAATAAAATAAAATAA,TAAAGTAAAATAAAATAAAATAAAAT…	0.966757	0.863977	0.841121	2140	0.6973
chr5	146910520	146910589	AAATA	14	7.6 8.8 9.8 10 10.2 11 11.4 12 13 14 15 15.2 16 17 18 19 20 21	18	AAATAAAATAAAATAAAATAAAATAAAATAAAATAAAATAAAATAAAATAAAATAAAATAAAATAAAATA	AAATAAAATAAAATAAAATAAAATAAAATAAAATAAAA,AAATAAAATAAAATAAAATAAAATAAAATAAAATAAAATAAAAT,AAATAAAATAAAATAAAATAAAATAAAATAAAATAAAATAAAATAAAAT,AAATAAAATAAAATAAAATAAAATAAAATAAAATAAAATAAAATAAAATA,AAATAAAATAAAATAAAATAAAATAAAATAAAATAAAATAAAATAAAATAA,AAATAAAATAAAATAAAATAAAATAAAATAAAATAAAATAAAATAAAATAAAATA,AAATAAAATAAAATAAAATAAAATAAAATAAAATAAAATAAAATAAAATAAAATAAA,AAATAAAATAAAATAAAATAAAATAAAATAAAATAAAATAAAATAAAA…	0.955453	0.841239	0.802804	2140	0
chr5	156419415	156419467	AAAAT	10.6	7.6 8.6 9.6 10.6 11.6 12.6 13.6 14.4 14.6 15.4 15.6 16.6 17.6 18.6 19.6 20.6	16	AAAATAAAATAAAATAAAATAAAATAAAATAAAATAAAATAAAATAAAATAAA	AAAATAAAATAAAATAAAATAAAATAAAATAAAATAAA,AAAATAAAATAAAATAAAATAAAATAAAATAAAATAAAATAAA,AAAATAAAATAAAATAAAATAAAATAAAATAAAATAAAATAAAATAAA,AAAATAAAATAAAATAAAATAAAATAAAATAAAATAAAATAAAATAAAATAAAATAAA,AAAATAAAATAAAATAAAATAAAATAAAATAAAATAAAATAAAATAAAATAAAATAAAATAAA,AAAATAAAATAAAATAAAATAAAATAAAATAAAATAAAATAAAATAAAATAAAATAAAATAAAATAAA,AAAATAAAATAAAATAAAATAAAATAAAATAAAATAAAATAAAATAAAATAAAATAAAATAAAATAAAATAA,AA…	0.960802	0.850369	0.814953	2140	0
chr6	67449679	67449738	TTTAG	12	2 7.8 9 9.8 10 10.8 11 11.2 11.6 11.8 12 12.2 12.6 12.8 13 13.8 14 14.8 15.8 16.8 17.8	21	TTTAGTTTAGTTTAGTTTAGTTTAGTTTAGTTTAGTTTAGTTTAGTTTAGTTTAGTTTAG	TTTAGTTTAG,TTTAGTTTAGTTTAGTTTAGTTTAGTTTAGTTTAGTTTA,TTTAGTTTAGTTTAGTTTAGTTTAGTTTAGTTTAGTTTAGTTTAG,TTTAGTTTAGTTTAGTTTAGTTTAGTTTAGTTTAGTTTAGTTTAGTTTA,TTTAGTTTAGTTTAGTTTAGTTTAGTTTAGTTTAGTTTAGTTTAGTTTAG,TTTAGTTTAGTTTAGTTTAGTTTAGTTTAGTTTAGTTTAGTTTAGTTTAGTTTA,TTTAGTTTAGTTTAGTTTAGTTTAGTTTAGTTTAGTTTAGTTTAGTTTAGTTTAG,TTTAGTTTAGTTTAGTTTAGTTTAGTTTAGTTTAGTTTAGTTTAGTTTAGTTTAGT,TTTAGTTTAGTTTAGTTTAGTTTAGTTTAGTTT…	0.960999	0.846899	0.811215	2140	0.0012
chr6	144101037	144101088	TTATA	10.4	6.4 7.2 7.4 8.4 9.4 10.4 11.4 12.4 13.4 14.4 15.4	11	TTATATTATATTATATTATATTATATTATATTATATTATATTATATTATATT	TTATATTATATTATATTATATTATATTATATT,TTATATTATATTATATTATATTATATTATATTATAT,TTATATTATATTATATTATATTATATTATATTATATT,TTATATTATATTATATTATATTATATTATATTATATTATATT,TTATATTATATTATATTATATTATATTATATTATATTATATTATATT,TTATATTATATTATATTATATTATATTATATTATATTATATTATATTATATTATATT,TTATATTATATTATATTATATTATATTATATTATATTATATTATATTATATTATATTATATT,TTATATTATATTATATTATATTATATTATATTATATTATATTATATTATATTATATTATATTATATT,TTATATTATAT…	0.945959	0.825206	0.809346	2140	0.0531
chr7	113785487	113785560	TTTTC	14.8	7.8 8.8 9.6 9.8 10.8 11.2 11.8 12.2 12.4 12.8 13.2 13.4 14.2 14.4 14.8 15 15.2 15.4 16.2 16.4 17.2 18.2 19.2 20.2	24	TTTTCTTTTCTTTTCTTTTCTTTTCTTTTCTTTTCTTTTCTTTTCTTTTCTTTTCTTTTCTTTTCTTTCCTTTT	TTTTCTTTTCTTTTCTTTTCTTTTCTTTTCTTTTCTTTT,TTTTCTTTTCTTTTCTTTTCTTTTCTTTTCTTTTCTTTTCTTTT,TTTTCTTTTCTTTTCTTTTCTTTTCTTTTCTTTTCTTTTCTTTTCTTT,TTTTCTTTTCTTTTCTTTTCTTTTCTTTTCTTTTCTTTTCTTTTCTTTT,TTTTCTTTTCTTTTCTTTTCTTTTCTTTTCTTTTCTTTTCTTTTCTTTTCTTTT,TTTTCTTTTCTTTTCTTTTCTTTTCTTTTCTTTTCTTTTCTTTTCTTTTCTTTTCT,TTTTCTTTTCTTTTCTTTTCTTTTCTTTTCTTTTCTTTTCTTTTCTTTTCTTTTCTTTT,TTTTCTTTTCTTTTCTTTTCTTTTCTTTTCTTTTCTTTTCTTT…	0.951919	0.830495	0.824299	2140	0.0328
chr7	133242944	133243010	TCTTT	13.4	6.4 8.4 9.4 10.4 11.4 12.4 13.4 14.4 15.4 16.4 17.4 18.2 18.4 19.4 20.4 21.4	16	TCTTTTCTTTTCTTTTCTTTTCTTTTCTTTTCTTTTCTTTTCTTTTCTTTTCTTTTCTTTTCTTTTC	TCTTTTCTTTTCTTTTCTTTTCTTTTCTTTTC,TCTTTTCTTTTCTTTTCTTTTCTTTTCTTTTCTTTTCTTTTC,TCTTTTCTTTTCTTTTCTTTTCTTTTCTTTTCTTTTCTTTTCTTTTC,TCTTTTCTTTTCTTTTCTTTTCTTTTCTTTTCTTTTCTTTTCTTTTCTTTTC,TCTTTTCTTTTCTTTTCTTTTCTTTTCTTTTCTTTTCTTTTCTTTTCTTTTCTTTTC,TCTTTTCTTTTCTTTTCTTTTCTTTTCTTTTCTTTTCTTTTCTTTTCTTTTCTTTTCTTTTC,TCTTTTCTTTTCTTTTCTTTTCTTTTCTTTTCTTTTCTTTTCTTTTCTTTTCTTTTCTTTTCTTTTCTTTTC,TCTTTTCTTTTCTTTTCTTTTCTTTTCT…	0.969905	0.870411	0.82243	2140	0.0006
chr8	16562082	16562107	TTGTT	5.2	1.6 2 2.4 2.8 3 3.2 3.4 3.6 3.8 4 4.2 4.4 4.6 4.8 5 5.2 5.4 5.6 6 6.8 7.4	21	TTGTTTTGTTTTGTTTGTTTTGTTTT	TTGTTTTG,TTGTTTTGTT,TTGTTTTGTTTT,TTGTTTTGTTTTGT,TTGTTTTGTTTTGTT,TTGTTTTGTTTTGTTT,TTGTTTTGTTTTGTTTG,TTGTTTTGTTTTGTTTGT,TTGTTTTGTTTTGTTTGTT,TTGTTTTGTTTTGTTTGTTT,TTGTTTTGTTTTGTTTGTTTT,TTGTTTTGTTTTGTTTGTTTTG,TTGTTTTGTTTTGTTTGTTTTGT,TTGTTTTGTTTTGTTTGTTTTGTT,TTGTTTTGTTTTGTTTGTTTTGTTT,TTGTTTTGTTTTGTTTGTTTTGTTTTT,TTGTTTTGTTTTGTTTGTTTTGTTTTTG,TTGTTTTGTTTTGTTTGTTTTGTTTTTGTT,TTGTTTTGTTTTGTTTGTTTTGTTTTTGTTTT…	0.92707	0.817506	0.951402	2140	0
chr8	76302186	76302254	ATAAT	13.8	8.4 10.4 11.4 11.8 12.2 12.4 12.8 13.2 13.4 13.8 14.4 14.8 15.4 15.8 16.4 16.8 17.4 18.4 19.8	19	ATAATATAATATAATATAATATAATATAATATAATATAATATAATATAATATAATATATAATATAATAT	ATAATATAATATAATATAATATAATATAATATAATATAATAT,ATAATATAATATAATATAATATAATATAATATAATATAATATAATATAATAT,ATAATATAATATAATATAATATAATATAATATAATATAATATAATATAATATAATAT,ATAATATAATATAATATAATATAATATAATATAATATAATATAATATAATATAATATAT,ATAATATAATATAATATAATATAATATAATATAATATAATATAATATAATATAATATATAA,ATAATATAATATAATATAATATAATATAATATAATATAATATAATATAATATAATATATAAT,ATAATATAATATAATATAATATAATATAATATAATATAATATAATATAATATAATATATA…	0.964676	0.858061	0.862617	2140	0.8183
chr8	85025032	85025077	TATTT	9.2	2 3 3.4 4 5 6 7.2 8.2 9 9.2 10.2 11.2 12 12.2 13.2 14.2 15.2 16.2 17 17.2 18.2 19.2	22	TATTTTATTTTATTTTATTTTATTTTATTTTATTTTATTTTATTTT	TATTTTATTT,TATTTTATTTTATTT,TATTTTATTTTATTTTA,TATTTTATTTTATTTTATTT,TATTTTATTTTATTTTATTTTATTT,TATTTTATTTTATTTTATTTTATTTTATTT,TATTTTATTTTATTTTATTTTATTTTATTTTATTTT,TATTTTATTTTATTTTATTTTATTTTATTTTATTTTATTTT,TATTTTATTTTATTTTATTTTATTTTATTTTATTTTATTTTATTT,TATTTTATTTTATTTTATTTTATTTTATTTTATTTTATTTTATTTTATTTT,TATTTTATTTTATTTTATTTTATTTTATTTTATTTTATTTTATTTTATTTTATTTT,TATTTTATTTTATTTTATTTTATTTTATTTTATTTTATTTTA…	0.942154	0.82001	0.807477	2140	0
chr9	15958515	15958561	TATTA	9.4	2.2 5.4 6.6 7.4 7.8 8.4 8.6 8.8 9.4 9.8 10.4 10.8 11.4 11.8 12.4 12.8 13.4 13.8 14.4 15.4	20	TATTATATTATATTATATTATATTATATTATATTATATTATATTATA	TATTATATTAT,TATTATATTATATTATATTATATTATA,TATTATATTATATTATATTATATTATATTATAT,TATTATATTATATTATATTATATTATATTATATTATA,TATTATATTATATTATATTATATTATATTATATTATATT,TATTATATTATATTATATTATATTATATTATATTATATTATA,TATTATATTATATTATATTATATTATATTATATTATATTATAT,TATTATATTATATTATATTATATTATATTATATTATATTATATT,TATTATATTATATTATATTATATTATATTATATTATATTATATTATATT,TATTATATTATATTATATTATATTATATTATATTATATTATATTATATTATA,TATTATATTATA…	0.934501	0.839478	0.92243	2140	0
chr9	112124311	112124359	AAAAC	9.8	3.8 6.8 7.8 8.2 8.4 8.6 8.8 9.6 9.8 10.8 11.8	11	AAAACAAAACAAAACAAAACAAAACAAAACAAAACAAAACAAAACAAAA	AAAACAAAACAAAACAAAA,AAAACAAAACAAAACAAAACAAAACAAAACAAAA,AAAACAAAACAAAACAAAACAAAACAAAACAAAACAAAA,AAAACAAAACAAAACAAAACAAAACAAAACAAAACAAAACA,AAAACAAAACAAAACAAAACAAAACAAAACAAAACAAAACAA,AAAACAAAACAAAACAAAACAAAACAAAACAAAACAAAACAAA,AAAACAAAACAAAACAAAACAAAACAAAACAAAACAAAACAAAA,AAAACAAAACAAAACAAAACAAAACAAAACAAAACAAAACAAAACAAA,AAAACAAAACAAAACAAAACAAAACAAAACAAAACAAAACAAAACAAAACAAAA,AAAACAAAACAAAACAAAACAAAACA…	0.940072	0.817382	0.811215	2140	0.2995
chr9	112972168	112972222	AAGAG	11	8 9 10 11 12 13 13.2 14 15 16 17 18 19 20 21	15	AAGAAAAGAGAAGAGAAGAGAAGAGAAGAGAAGAGAAGAGAAGAGAAGAGAAGAG	AAGAAAAGAGAAGAGAAGAGAAGAGAAGAGAAGAGAAGAG,AAGAAAAGAGAAGAGAAGAGAAGAGAAGAGAAGAGAAGAGAAGAG,AAGAAAAGAGAAGAGAAGAGAAGAGAAGAGAAGAGAAGAGAAGAGAAGAG,AAGAAAAGAGAAGAGAAGAGAAGAGAAGAGAAGAGAAGAGAAGAGAAGAGAAGAGAAGAG,AAGAAAAGAGAAGAGAAGAGAAGAGAAGAGAAGAGAAGAGAAGAGAAGAGAAGAGAAGAGAAGAG,AAGAAAAGAGAAGAGAAGAGAAGAGAAGAGAAGAGAAGAGAAGAGAAGAGAAGAGAAGAGAAGAGA,AAGAAAAGAGAAGAGAAGAGAAGAGAAGAGAAGAGAAGAGAAGAGAAGAGAAGAGAAGAGAAGAGAA…	0.97208	0.876681	0.837383	2140	0.0146
chr10	117392375	117392418	TTTTA	8.8	8.8 9.8 10.8 11.8 12.8 13.8 14 14.8 15.8 16.8 17.8	11	TTTTATTTTATTTTATTTTATTTTATTTTATTTTATTTTATTTT	TTTTATTTTATTTTATTTTATTTTATTTTATTTTATTTTATTTTATTTT,TTTTATTTTATTTTATTTTATTTTATTTTATTTTATTTTATTTTATTTTATTTT,TTTTATTTTATTTTATTTTATTTTATTTTATTTTATTTTATTTTATTTTATTTTATTTT,TTTTATTTTATTTTATTTTATTTTATTTTATTTTATTTTATTTTATTTTATTTTATTTTATTTT,TTTTATTTTATTTTATTTTATTTTATTTTATTTTATTTTATTTTATTTTATTTTATTTTATTTTATTTT,TTTTATTTTATTTTATTTTATTTTATTTTATTTTATTTTATTTTATTTTATTTTATTTTATTTTATTTTA,TTTTATTTTATTTTATTTTATTTTATTT…	0.951522	0.838674	0.841121	2140	0.0771
chr11	18642871	18642925	AGAAA	11	6 7 7.8 8 9 9.4 10 11 11.8 12 13 14 15 16 17 18	16	AGAAAAGAAAAGAAAAGAAAAGAAAAGAAAAGAAAAGAAAAGAAAAGAAAAGAAA	AGAAAAGAAAAGAAAAGAAAAGAAAAGAAA,AGAAAAGAAAAGAAAAGAAAAGAAAAGAAAAGAAA,AGAAAAGAAAAGAAAAGAAAAGAAAAGAAAAGAAAAGAA,AGAAAAGAAAAGAAAAGAAAAGAAAAGAAAAGAAAAGAAA,AGAAAAGAAAAGAAAAGAAAAGAAAAGAAAAGAAAAGAAAAGAAA,AGAAAAGAAAAGAAAAGAAAAGAAAAGAAAAGAAAAGAAAAGAAAAG,AGAAAAGAAAAGAAAAGAAAAGAAAAGAAAAGAAAAGAAAAGAAAAGAAA,AGAAAAGAAAAGAAAAGAAAAGAAAAGAAAAGAAAAGAAAAGAAAAGAAAAGAAAAGAA,AGAAAAGAAAAGAAAAGAAAAGAAAAGAAAAGAAAAGAAAAGAAAA…	0.948189	0.824518	0.811215	2140	0.1359
chr11	19587579	19587628	ATTTT	10	5 6 7 8 9 9.2 9.8 10 11 12 13 14 15 16	14	ATTTTATTTTATTTTATTTTATTTTATTTTATTTTATTTTATTTTATTTT	ATTTTATTTTATTTTATTTTATTTT,ATTTTATTTTATTTTATTTTATTTTATTTT,ATTTTATTTTATTTTATTTTATTTTATTTTATTTT,ATTTTATTTTATTTTATTTTATTTTATTTTATTTTATTTT,ATTTTATTTTATTTTATTTTATTTTATTTTATTTTATTTTATTTT,ATTTTATTTTATTTTATTTTATTTTATTTTATTTTATTTTATTTTA,ATTTTATTTTATTTTATTTTATTTTATTTTATTTTATTTTATTTTATTT,ATTTTATTTTATTTTATTTTATTTTATTTTATTTTATTTTATTTTATTTTATTTT,ATTTTATTTTATTTTATTTTATTTTATTTTATTTTATTTTATTTTATTTTATTTTATTTT,ATTTT…	0.964676	0.861287	0.828972	2140	0.0115
chr12	128128173	128128210	TTTTG	7.6	6.4 6.6 7.4 7.6 8.4 8.6 9.4 9.6 10.4 10.6 11.4 11.6 12.4 12.6	14	TTTTGTTTTGTTTTGTTTTGTTTTGTTTTGTTTTTTTT	TTTTGTTTTGTTTTGTTTTGTTTTGTTTTGTT,TTTTGTTTTGTTTTGTTTTGTTTTGTTTTGTTT,TTTTGTTTTGTTTTGTTTTGTTTTGTTTTGTTTTTTT,TTTTGTTTTGTTTTGTTTTGTTTTGTTTTGTTTTTTTTTGTT,TTTTGTTTTGTTTTGTTTTGTTTTGTTTTGTTTTTTTTTGTTT,TTTTGTTTTGTTTTGTTTTGTTTTGTTTTGTTTTTTTTTGTTTTGTT,TTTTGTTTTGTTTTGTTTTGTTTTGTTTTGTTTTTTTTTGTTTTGTTT,TTTTGTTTTGTTTTGTTTTGTTTTGTTTTGTTTTTTTTTGTTTTGTTTTGTT,TTTTGTTTTGTTTTGTTTTGTTTTGTTTTGTTTTTTTTTGTTTTGTTTTGTTT,TTT…	0.878176	0.813169	0.982243	2140	0
chr13	28450231	28450253	AAAAG	4.6	4.6 5.6 6.6 7.6 8.6 9.6 10.6 11.6 12.6 13.6 14.6	11	AAAAGAAAAGAAAAGAAAAGAAA	AAAAGAAAAGAAAAGAAAAGAAAAGAAA,AAAAGAAAAGAAAAGAAAAGAAAAGAAAAGAAA,AAAAGAAAAGAAAAGAAAAGAAAAGAAAAGAAAAGAAA,AAAAGAAAAGAAAAGAAAAGAAAAGAAAAGAAAAGAAAAGAAA,AAAAGAAAAGAAAAGAAAAGAAAAGAAAAGAAAAGAAAAGAAAAGAAA,AAAAGAAAAGAAAAGAAAAGAAAAGAAAAGAAAAGAAAAGAAAAGAAAAGAAA,AAAAGAAAAGAAAAGAAAAGAAAAGAAAAGAAAAGAAAAGAAAAGAAAAGAAAAGAAA,AAAAGAAAAGAAAAGAAAAGAAAAGAAAAGAAAAGAAAAGAAAAGAAAAGAAAAGAAAAGAAA,AAAAGAAAAGAAAAGAAAAGAAAAGAA…	0.941726	0.816695	0.803738	2140	0.7906
chr13	47193179	47193199	TCTTT	4.2	0.8 1.6 2.2 2.4 3.2 3.4 4 4.2 4.8 5 5.6 5.8 6.4 7.2 8 8.8 9.6	17	TCTTTTCTTTTCTTTTCTTTT	TCTT,TCTTTTCT,TCTTTTCTTTT,TCTTTTCTTTTC,TCTTTTCTTTTCTTTT,TCTTTTCTTTTCTTTTC,TCTTTTCTTTTCTTTTCTTT,TCTTTTCTTTTCTTTTCTTTTCTT,TCTTTTCTTTTCTTTTCTTTTCTTT,TCTTTTCTTTTCTTTTCTTTTCTTTTCT,TCTTTTCTTTTCTTTTCTTTTCTTTTCTT,TCTTTTCTTTTCTTTTCTTTTCTTTTCTTTTC,TCTTTTCTTTTCTTTTCTTTTCTTTTCTTTTCTTTT,TCTTTTCTTTTCTTTTCTTTTCTTTTCTTTTCTTTTCTTT,TCTTTTCTTTTCTTTTCTTTTCTTTTCTTTTCTTTTCTTTTCTT,TCTTTTCTTTTCTTTTCTTTTCTTTTCTTTTCTTTTCT…	0.934375	0.822151	0.986916	2140	0
chr13	86956106	86956169	TATAT	12.8	8.6 9.6 9.8 10.6 10.8 11.4 11.6 11.8 12.4 12.6 12.8 13.2 13.6 13.8 14.6 14.8 15.6 15.8 16.2 16.8 17.8 18.8 19.8	23	TATATTATATTATATTATTATTATATTATATTATATTATATTATATTATATTATATTATATTAT	TATATTATATTATATTATTATTATATTATATTATATTATATTA,TATATTATATTATATTATTATTATATTATATTATATTATATTATATTA,TATATTATATTATATTATTATTATATTATATTATATTATATTATATTAT,TATATTATATTATATTATTATTATATTATATTATATTATATTATATTATATTA,TATATTATATTATATTATTATTATATTATATTATATTATATTATATTATATTAT,TATATTATATTATATTATTATTATATTATATTATATTATATTATATTATATTATATT,TATATTATATTATATTATTATTATATTATATTATATTATATTATATTATATTATATTA,TATATTATATTATATTATTATTATATTATA…	0.960117	0.846061	0.81215	2140	0.0333
chr13	110029162	110029219	ATAAT	11.6	6 6.4 6.6 7 7.6 8.6 9.4 9.6 10.4 10.6 11.6 12.6 13.6 14.6 15.6	15	ATAATATAATATAATATAATATAATATAATATAATATAATATAATATAATATAATATA	ATAATATAATATAATATAATATAATATAAT,ATAATATAATATAATATAATATAATATAATAT,ATAATATAATATAATATAATATAATATAATATA,ATAATATAATATAATATAATATAATATAATATAAT,ATAATATAATATAATATAATATAATATAATATAATATA,ATAATATAATATAATATAATATAATATAATATAATATAATATA,ATAATATAATATAATATAATATAATATAATATAATATAATATAATAT,ATAATATAATATAATATAATATAATATAATATAATATAATATAATATA,ATAATATAATATAATATAATATAATATAATATAATATAATATAATATAATAT,ATAATATAATATAATATAATATAATATAATAT…	0.949538	0.830896	0.821495	2140	0.1321
chr14	31980490	31980556	TTCTC	13.4	6.4 7.4 8.4 9.4 10.4 11.4 12.4 13.4 14.4 15.4 16.4 17.4 18.4 19.4 20.4 23.4	16	TTCTCTTCTCTTCTCTTCTCTTCTCTTCTCTTCTCTTCTCTTCTCTTCTCTTCTCTTCTCTTCTCTT	TTCTCTTCTCTTCTCTTCTCTTCTCTTCTCTT,TTCTCTTCTCTTCTCTTCTCTTCTCTTCTCTTCTCTT,TTCTCTTCTCTTCTCTTCTCTTCTCTTCTCTTCTCTTCTCTT,TTCTCTTCTCTTCTCTTCTCTTCTCTTCTCTTCTCTTCTCTTCTCTT,TTCTCTTCTCTTCTCTTCTCTTCTCTTCTCTTCTCTTCTCTTCTCTTCTCTT,TTCTCTTCTCTTCTCTTCTCTTCTCTTCTCTTCTCTTCTCTTCTCTTCTCTTCTCTT,TTCTCTTCTCTTCTCTTCTCTTCTCTTCTCTTCTCTTCTCTTCTCTTCTCTTCTCTTCTCTT,TTCTCTTCTCTTCTCTTCTCTTCTCTTCTCTTCTCTTCTCTTCTCTTCTCTTCTCTTCTCTTC…	0.961836	0.847821	0.825234	2140	0.0327
chr15	71980989	71981041	TTGTT	10.6	8.2 9 9.4 9.6 9.8 10 10.2 10.4 10.6 10.8 11 11.4 11.8 12.2	14	TTGTTTTGTTTTGTTTTTTTCTTTTTTGTTGTTGAGGTTTTTTTTTGTTTTGT	TTGTTTTGTTTTGTTTTTTTCTTTTTTGTTGTTGAGGTTTT,TTGTTTTGTTTTGTTTTTTTCTTTTTTGTTGTTGAGGTTTTTTTT,TTGTTTTGTTTTGTTTTTTTCTTTTTTGTTGTTGAGGTTTTTTTTTG,TTGTTTTGTTTTGTTTTTTTCTTTTTTGTTGTTGAGGTTTTTTTTTGT,TTGTTTTGTTTTGTTTTTTTCTTTTTTGTTGTTGAGGTTTTTTTTTGTT,TTGTTTTGTTTTGTTTTTTTCTTTTTTGTTGTTGAGGTTTTTTTTTGTTT,TTGTTTTGTTTTGTTTTTTTCTTTTTTGTTGTTGAGGTTTTTTTTTGTTTT,TTGTTTTGTTTTGTTTTTTTCTTTTTTGTTGTTGAGGTTTTTTTTTGTTTTG,TTGTTTTG…	0.954932	0.872242	0.930841	2140	0
chr16	63313360	63313421	TATTT	12.4	3.2 9.4 10.2 10.4 11.2 11.4 12.4 13.4 14.4 14.6 15.4 16.4 17.4	13	TATTTTATTTTATTTTATTTTATTTTATTTTATTTTATTTTATTTTATTTTATTTTACTTTT	TATTTTATTTTATTTT,TATTTTATTTTATTTTATTTTATTTTATTTTATTTTATTTTATTTTA,TATTTTATTTTATTTTATTTTATTTTATTTTATTTTATTTTATTTTATTTT,TATTTTATTTTATTTTATTTTATTTTATTTTATTTTATTTTATTTTATTTTA,TATTTTATTTTATTTTATTTTATTTTATTTTATTTTATTTTATTTTATTTTATTTT,TATTTTATTTTATTTTATTTTATTTTATTTTATTTTATTTTATTTTATTTTATTTTA,TATTTTATTTTATTTTATTTTATTTTATTTTATTTTATTTTATTTTATTTTATTTTACTTTTTTTTA,TATTTTATTTTATTTTATTTTATTTTATTTTATTTTATTTTATTTT…	0.95223	0.835599	0.816822	2140	0.4227
chr17	14458144	14458208	TTTTC	13	9.2 9.8 10 10.4 10.6 10.8 11 11.2 11.8 12 12.2 12.8 13 13.2 13.8 14 14.8 15 16 16.2 17 18 19	23	TTTTCTTTTCTTTTCTTTTCTTTTCTTTTCTTTTCTTTTCTTTTCTTTCTTTCTTTCTTTTTTTT	TTTTCTTTTCTTTTCTTTTCTTTTCTTTTCTTTTCTTTTCTTTTCT,TTTTCTTTTCTTTTCTTTTCTTTTCTTTTCTTTTCTTTTCTTTTCTTTC,TTTTCTTTTCTTTTCTTTTCTTTTCTTTTCTTTTCTTTTCTTTTCTTTCT,TTTTCTTTTCTTTTCTTTTCTTTTCTTTTCTTTTCTTTTCTTTTCTTTCTTT,TTTTCTTTTCTTTTCTTTTCTTTTCTTTTCTTTTCTTTTCTTTTCTTTCTTTC,TTTTCTTTTCTTTTCTTTTCTTTTCTTTTCTTTTCTTTTCTTTTCTTTCTTTCT,TTTTCTTTTCTTTTCTTTTCTTTTCTTTTCTTTTCTTTTCTTTTCTTTCTTTCTT,TTTTCTTTTCTTTTCTTTTCTTTTCTTTTCTTT…	0.944898	0.820671	0.802804	2140	0.197
chr18	10795313	10795409	TATTT	19.4	9.8 10.2 10.4 10.8 11.4 11.8 12.4 12.8 13 13.4 13.6 13.8 14 14.8 15 15.8 16.8 18.4 19.4 20.4 21.4 22.4	22	TATTTTATTTTATTTTATTTTATTTTATTTTATTTTATTATTTTATTTTATTTTATTTTATTTTATTTTATTTTATTTTATTTTATTTTATTTTATT	TATTTTATTTTATTTTATTTTATTTTATTTTATTTTATTATTTTATTTT,TATTTTATTTTATTTTATTTTATTTTATTTTATTTTATTATTTTATTTTAT,TATTTTATTTTATTTTATTTTATTTTATTTTATTTTATTATTTTATTTTATT,TATTTTATTTTATTTTATTTTATTTTATTTTATTTTATTATTTTATTTTATTTT,TATTTTATTTTATTTTATTTTATTTTATTTTATTTTATTATTTTATTTTATTTTATT,TATTTTATTTTATTTTATTTTATTTTATTTTATTTTATTATTTTATTTTATTTTATTTT,TATTTTATTTTATTTTATTTTATTTTATTTTATTTTATTATTTTATTTTATTTTATTTTATT,TATTTTAT…	0.969389	0.868378	0.823364	2140	0.0065
chr18	28042576	28042633	AAAAG	11.6	8.2 8.6 9.2 9.4 9.6 10.2 10.6 11.2 11.6 12.2 12.6 12.8 13 13.2 13.6 14 14.2 14.6 14.8 15.2 15.6 16.2 16.4 16.6 17.2 17.6 18.6	27	AAAAAAAAGAAAAGAAAAGAAAAGAAAAGAAAAGAAAAGAAAAGAAAAGAAAAGAAAA	AAAAAAAAGAAAAGAAAAGAAAAGAAAAGAAAAGAAAAGAA,AAAAAAAAGAAAAGAAAAGAAAAGAAAAGAAAAGAAAAGAAAA,AAAAAAAAGAAAAGAAAAGAAAAGAAAAGAAAAGAAAAGAAAAGAA,AAAAAAAAGAAAAGAAAAGAAAAGAAAAGAAAAGAAAAGAAAAGAAA,AAAAAAAAGAAAAGAAAAGAAAAGAAAAGAAAAGAAAAGAAAAGAAAA,AAAAAAAAGAAAAGAAAAGAAAAGAAAAGAAAAGAAAAGAAAAGAAAAGAA,AAAAAAAAGAAAAGAAAAGAAAAGAAAAGAAAAGAAAAGAAAAGAAAAGAAAA,AAAAAAAAGAAAAGAAAAGAAAAGAAAAGAAAAGAAAAGAAAAGAAAAGAAAAGAA,AAAAAA…	0.980379	0.897239	0.873832	2140	0.816
chr18	58935659	58935703	ATATA	9	7 8 9 10 11 12 13 14 15	9	ATATAATATAATATAATATAATATAATATAATATAATATAATATA	ATATAATATAATATAATATAATATAATATAATATA,ATATAATATAATATAATATAATATAATATAATATAATATA,ATATAATATAATATAATATAATATAATATAATATAATATAATATAATATA,ATATAATATAATATAATATAATATAATATAATATAATATAATATAATATAATATA,ATATAATATAATATAATATAATATAATATAATATAATATAATATAATATAATATAATATA,ATATAATATAATATAATATAATATAATATAATATAATATAATATAATATAATATAATATAATATA,ATATAATATAATATAATATAATATAATATAATATAATATAATATAATATAATATAATATAATATAATATA,ATATAATATAATATAAT…	0.940431	0.818971	0.818692	2140	0.5549
chr20	714218	714248	AAAAC	6.2	4 4.2 5 5.2 6 6.2 7 7.2 8 8.2 9 9.2	12	AAAACAAAACAAAACAAAACAAAACAAAACA	AAAACAAAACAAAACAAAAC,AAAACAAAACAAAACAAAACA,AAAACAAAACAAAACAAAACAAAAC,AAAACAAAACAAAACAAAACAAAACA,AAAACAAAACAAAACAAAACAAAACAAAAC,AAAACAAAACAAAACAAAACAAAACAAAACAAAAC,AAAACAAAACAAAACAAAACAAAACAAAACAAAACA,AAAACAAAACAAAACAAAACAAAACAAAACAAAACAAAAC,AAAACAAAACAAAACAAAACAAAACAAAACAAAACAAAACA,AAAACAAAACAAAACAAAACAAAACAAAACAAAACAAAACAAAAC,AAAACAAAACAAAACAAAACAAAACAAAACAAAACAAAACAAAACA	0.894964	0.814771	0.957944	2140	0
chr20	11570703	11570754	ATTAT	10.4	7.4 8.4 9.4 10.4 11.4 12.4 13.4 14.2 14.4 15.4 17.4 18.4 19.4 20.4	14	ATTATATTATGTTATATTATATTATATTATATTATATTATATTATATTATAT	ATTATATTATGTTATATTATATTATATTATATTATAT,ATTATATTATGTTATATTATATTATATTATATTATATTATAT,ATTATATTATGTTATATTATATTATATTATATTATATTATATTATAT,ATTATATTATGTTATATTATATTATATTATATTATATTATATTATATTATATTATAT,ATTATATTATGTTATATTATATTATATTATATTATATTATATTATATTATATTATATTATAT,ATTATATTATGTTATATTATATTATATTATATTATATTATATTATATTATATTATATTATATTATAT,ATTATATTATGTTATATTATATTATATTATATTATATTATATTATATTATATTATATTATATTATATTATA,ATTATATTA…	0.948011	0.827688	0.83271	2140	0.2465
chr21	11108456	11108513	AAAAT	11.6	6.6 7.6 8.6 8.8 9.6 10.6 11.6 12.2 12.6 13.2 13.6 14.2 14.6 15.2 15.6 16.2 16.6 17.2 17.6 18.2 18.6 19.6 20.6 21.6	24	AAAATAAAATAAAATAAAATAAAATAAAATAAAATAAAGTAAAACAAAATAAATAAAA	AAAATAAAATAAAATAAAATAAAATAAAATAAA,AAAATAAAATAAAATAAAATAAAATAAAATAAAATAAA,AAAATAAAATAAAATAAAATAAAATAAAATAAAATAAAGTAAA,AAAATAAAATAAAATAAAATAAAATAAAATAAAATAAAGTAAAA,AAAATAAAATAAAATAAAATAAAATAAAATAAAATAAAGTAAAACAAA,AAAATAAAATAAAATAAAATAAAATAAAATAAAATAAAGTAAAACAAAATAAA,AAAATAAAATAAAATAAAATAAAATAAAATAAAATAAAGTAAAACAAAATAAATAAAAATA,AAAATAAAATAAAATAAAATAAAATAAAATAAAATAAAGTAAAACAAAATAAATAAAAATAAA,AAAATAAA…	0.952895	0.872656	0.986916	2140	0
chr21	21601858	21601915	TTTCT	11.6	6.6 7.4 7.6 8.6 9.6 10.6 11.6 12.4 12.6 13.6 14.4 14.6 14.8 15.6 16.6 17.6 18.6 19.6	18	TTTCTTTTCTTTTCTTTTCTTTTCTTTTCTTTTCTTTTCTTTTCTTTTCTTTTCTTTT	TTTCTTTTCTTTTCTTTTCTTTTCTTTTCTTTT,TTTCTTTTCTTTTCTTTTCTTTTCTTTTCTTTTCTTT,TTTCTTTTCTTTTCTTTTCTTTTCTTTTCTTTTCTTTT,TTTCTTTTCTTTTCTTTTCTTTTCTTTTCTTTTCTTTTCTTTT,TTTCTTTTCTTTTCTTTTCTTTTCTTTTCTTTTCTTTTCTTTTCTTTT,TTTCTTTTCTTTTCTTTTCTTTTCTTTTCTTTTCTTTTCTTTTCTTTTCTTTT,TTTCTTTTCTTTTCTTTTCTTTTCTTTTCTTTTCTTTTCTTTTCTTTTCTTTTCTTTTCTTT,TTTCTTTTCTTTTCTTTTCTTTTCTTTTCTTTTCTTTTCTTTTCTTTTCTTTTCTTTTCTTTT,TTTCTTTTCTTTTC…	0.961445	0.854967	0.833645	2140	0.3177
chr21	31106665	31106744	CTTTT	16	7 8 9 9.8 10 10.8 11 12 13 14 15 16 17 18 20 23	16	CTTTTCTTTTCTTTTCTTTTCTTTTCTTTTCTTTTCTTTTCTTTTCTTTTCTTTTCTTTTCTTTTCTTTTCTTTTCTTTT	CTTTTCTTTTCTTTTCTTTTCTTTTCTTTTCTTTT,CTTTTCTTTTCTTTTCTTTTCTTTTCTTTTCTTTTCTTTT,CTTTTCTTTTCTTTTCTTTTCTTTTCTTTTCTTTTCTTTTCTTTT,CTTTTCTTTTCTTTTCTTTTCTTTTCTTTTCTTTTCTTTTCTTTTCTTT,CTTTTCTTTTCTTTTCTTTTCTTTTCTTTTCTTTTCTTTTCTTTTCTTTT,CTTTTCTTTTCTTTTCTTTTCTTTTCTTTTCTTTTCTTTTCTTTTCTTTTCTTT,CTTTTCTTTTCTTTTCTTTTCTTTTCTTTTCTTTTCTTTTCTTTTCTTTTCTTTT,CTTTTCTTTTCTTTTCTTTTCTTTTCTTTTCTTTTCTTTTCTTTTCTTTTCTTTTCTTTT,CTT…	0.959909	0.848786	0.814019	2140	0.0012
