# Supplementary material for: Population-scale whole genome sequencing identifies 271 highly polymorphic short tandem repeats from Japanese population
Source: Heliyon. 2018 May 22;4(5):e00625. doi: 10.1016/j.heliyon.2018.e00625 (PMC5986539; doi:10.1016/j.heliyon.2018.e00625)
Supplement: Supplementary Table 4 [file mmc9.xlsx]

## Sheet: chr1
Supplementary Table 4 Allele counts and frequencies of selected STR loci on chromosome 1.
repeat unit	allele counts	allele frequency		repeat unit	allele counts	allele frequency
chr1-hg19 12985621-12985678 [ATAA]14.2				chr1-hg19 70653522-70653580 [GAAGA]11.4
---------------------------				---------------------------
8.2	1	0.0005		7.4	28	0.0131
9.1	1	0.0005		8.4	42	0.0196
9.2	483	0.2257		9.4	143	0.0668
10.1	1	0.0005		10.4	431	0.2014
10.2	147	0.0687		11.4	251	0.1173
11.2	346	0.1617		12.4	230	0.1075
12.2	283	0.1322		13.4	243	0.1136
13.2	229	0.107		14.4	251	0.1173
14.2	619	0.2893		15.4	187	0.0874
15.2	27	0.0126		16.4	127	0.0593
16.1	1	0.0005		17.4	94	0.0439
16.2	2	0.0009		18.4	59	0.0276
---------------------------				19.4	24	0.0112
				20.4	16	0.0075
				21.4	14	0.0065
chr1-hg19 56936756-56936835 [GAAA]20				---------------------------
---------------------------
11	6	0.0028
12	6	0.0028		chr1-hg19 90104513-90104557 [TTTTA]9
12.3	3	0.0014		---------------------------
13	37	0.0173		8	245	0.1145
14	207	0.0967		9	6	0.0028
14.3	3	0.0014		10	292	0.1364
15	351	0.164		11	6	0.0028
16	219	0.1023		11.4	1	0.0005
16.2	22	0.0103		12	370	0.1729
17	141	0.0659		13	262	0.1224
17.2	5	0.0023		14	146	0.0682
18	171	0.0799		15	220	0.1028
18.2	5	0.0023		16	291	0.136
19	229	0.107		17	136	0.0636
19.3	1	0.0005		18	140	0.0654
20	310	0.1449		19	25	0.0117
20.2	2	0.0009		---------------------------
20.3	2	0.0009
21	250	0.1168
21.3	2	0.0009		chr1-hg19 97782070-97782118 [AATAA]9.4
22	112	0.0523		---------------------------
22.3	8	0.0037		6.4	2	0.0009
23	33	0.0154		7.3	1	0.0005
23.3	2	0.0009		7.4	652	0.3047
24	8	0.0037		8.4	196	0.0916
24.3	3	0.0014		9.3	1	0.0005
25	1	0.0005		9.4	229	0.107
25.3	1	0.0005		10.4	214	0.1
---------------------------				11.4	197	0.0921
				12.4	154	0.072
				13.3	1	0.0005
chr1-hg19 63652412-63652476 [AAAG]16.1				13.4	298	0.1393
---------------------------				14.4	126	0.0589
6.1	25	0.0117		15.4	56	0.0262
7.1	8	0.0037		16.4	9	0.0042
8.1	642	0.3		17.4	1	0.0005
9.1	285	0.1332		18.4	1	0.0005
10.1	5	0.0023		19.4	2	0.0009
11.1	8	0.0037		---------------------------
12.1	170	0.0794
13.1	288	0.1346
14.1	106	0.0495		chr1-hg19 105815163-105815230 [TTTAT]13.3
15.1	156	0.0729		---------------------------
16.1	253	0.1182		9.3	2	0.0009
17.1	144	0.0673		11.1	8	0.0037
18.1	36	0.0168		11.3	314	0.1467
19.1	12	0.0056		11.4	19	0.0089
21.1	1	0.0005		12	1	0.0005
22.1	1	0.0005		12.1	147	0.0687
---------------------------				12.3	59	0.0276
				12.4	6	0.0028
				13.1	530	0.2477
chr1-hg19 71495647-71495668 [AAAT]5.2				13.3	274	0.128
---------------------------				13.4	2	0.0009
2.2	1	0.0005		14.1	200	0.0935
3.1	1	0.0005		14.3	159	0.0743
4	462	0.2159		15.1	259	0.121
4.2	43	0.0201		15.3	3	0.0014
4.3	95	0.0444		16.1	100	0.0467
5.1	2	0.0009		17.1	56	0.0262
5.2	444	0.2075		18.1	1	0.0005
6	268	0.1252		---------------------------
6.1	636	0.2972
6.3	84	0.0393
7	42	0.0196		chr1-hg19 111696810-111696810 [TATTT]13
7.2	13	0.0061		---------------------------
7.3	47	0.022		5	5	0.0023
8.2	2	0.0009		6.3	1	0.0005
---------------------------				7.3	1	0.0005
				8	644	0.3009
				9	17	0.0079
chr1-hg19 80115411-80115486 [CTTT]19				10	58	0.0271
---------------------------				11	196	0.0916
12	8	0.0037		11.4	1	0.0005
13	61	0.0285		12	462	0.2159
13.2	4	0.0019		13	175	0.0818
14	384	0.1794		14	380	0.1776
15	195	0.0911		15	161	0.0752
16	115	0.0537		16	35	0.0164
17	284	0.1327		17	1	0.0005
18	317	0.1481		18	2	0.0009
18.2	1	0.0005		19	1	0.0005
19	316	0.1477		---------------------------
20	286	0.1336
21	128	0.0598
22	33	0.0154		chr1-hg19 231145989-231146046 [AAAAT]11.3
23	8	0.0037		---------------------------
---------------------------				3.4	7	0.0033
				4.4	2	0.0009
				5.4	7	0.0033
chr1-hg19 96388968-96389023 [GATA]14				6.4	3	0.0014
---------------------------				7.2	17	0.0079
11	3	0.0014		7.4	5	0.0023
11.3	4	0.0019		8.2	4	0.0019
12	617	0.2883		8.3	1	0.0005
13	385	0.1799		8.4	1	0.0005
13.3	46	0.0215		9.2	30	0.014
14	387	0.1808		9.3	44	0.0206
14.2	1	0.0005		9.4	1	0.0005
14.3	55	0.0257		10.1	1	0.0005
15	145	0.0678		10.2	346	0.1617
15.3	112	0.0523		10.3	17	0.0079
16	289	0.135		11.1	1	0.0005
16.3	16	0.0075		11.2	183	0.0855
17	69	0.0322		11.3	216	0.1009
17.3	1	0.0005		12.2	23	0.0107
18	10	0.0047		12.3	168	0.0785
---------------------------				13.2	45	0.021
				13.3	197	0.0921
				14.2	5	0.0023
chr1-hg19 104702933-104703011 [GAAA]19.3				14.3	94	0.0439
---------------------------				15.3	125	0.0584
11.3	192	0.0897		16.3	169	0.079
12.3	576	0.2692		17.3	201	0.0939
14.3	152	0.071		18.3	145	0.0678
15.3	228	0.1065		19.3	65	0.0304
16.3	260	0.1215		20.3	14	0.0065
17.3	422	0.1972		21.3	3	0.0014
18.3	247	0.1154		---------------------------
19.3	60	0.028
20.3	3	0.0014
---------------------------
chr1-hg19 105083241-105083272 [TATC]8
---------------------------
0.1	1	0.0005
1	12	0.0056
2.1	1	0.0005
3.1	15	0.007
3.2	2	0.0009
4.1	2	0.0009
5	10	0.0047
6	3	0.0014
7	326	0.1523
8	207	0.0967
8.1	14	0.0065
9	117	0.0547
9.1	238	0.1112
9.3	1	0.0005
10	519	0.2425
10.1	137	0.064
11	357	0.1668
11.1	41	0.0192
12	120	0.0561
12.1	2	0.0009
13	15	0.007
---------------------------
chr1-hg19 105415937-105415988 [GGAA]13
---------------------------
5.3	644	0.3009
9.3	54	0.0252
10.3	244	0.114
11	193	0.0902
11.3	32	0.015
12	186	0.0869
12.3	10	0.0047
13	340	0.1589
14	243	0.1136
15	144	0.0673
16	45	0.021
17	5	0.0023
---------------------------
chr1-hg19 148655980-148655998 [GATA]4.3
---------------------------
0.1	49	0.0228972
0.3	14	0.00654206
1.1	27	0.0126168
1.3	22	0.0102804
2.1	31	0.014486
2.3	92	0.0429907
3.1	533	0.249065
3.3	462	0.215888
4.1	192	0.0897196
4.3	419	0.195794
5.1	124	0.0579439
5.3	59	0.0275701
6.1	43	0.0200935
6.3	33	0.0154206
7.1	17	0.00794393
7.3	7	0.00327103
8.1	5	0.00233645
8.3	3	0.00140187
9.3	3	0.00140187
10.1	2	0.000934579
10.3	1	0.00046729
11.1	2	0.000934579
---------------------------
chr1-hg19 160638058-160638085 [TTTC]7
---------------------------
1	7	0.0033
2	3	0.0014
7	235	0.1098
8	321	0.15
9	66	0.0308
10	381	0.178
10.3	1	0.0005
11	355	0.1659
12	148	0.0692
13	55	0.0257
14	198	0.0925
15	238	0.1112
16	105	0.0491
17	25	0.0117
18	2	0.0009
---------------------------
chr1-hg19 161427443-161427514 [GAAA]18
---------------------------
5.2	581	0.2715
5.3	2	0.0009
6.2	6	0.0028
7.2	10	0.0047
7.3	62	0.029
8.2	3	0.0014
9.3	175	0.0818
10.3	127	0.0593
11	1	0.0005
11.3	206	0.0963
12	11	0.0051
12.3	380	0.1776
13	3	0.0014
13.3	112	0.0523
14	16	0.0075
14.3	61	0.0285
15	62	0.029
15.3	27	0.0126
16	75	0.035
16.3	27	0.0126
17	100	0.0467
17.3	5	0.0023
18	75	0.035
18.3	1	0.0005
19	8	0.0037
20	4	0.0019
---------------------------
chr1-hg19 174287719-174287783 [TTTC]16.1
---------------------------
9.2	1	0.0005
9.3	37	0.0173
10.3	22	0.0103
11.3	7	0.0033
12.1	5	0.0023
12.3	1	0.0005
13.1	77	0.036
14.1	52	0.0243
15.1	189	0.0883
16.1	305	0.1425
17.1	425	0.1986
18.1	464	0.2168
19.1	362	0.1692
20.1	158	0.0738
21.1	28	0.0131
22.1	6	0.0028
23.1	1	0.0005
---------------------------
chr1-hg19 179256463-179256517 [AGAA]13.3
---------------------------
7.3	1	0.0005
8.3	19	0.0089
9.3	3	0.0014
10.3	356	0.1664
11.2	1	0.0005
11.3	271	0.1266
12.3	117	0.0547
13.3	99	0.0463
14.3	204	0.0953
15.3	248	0.1159
16.3	333	0.1556
17.3	255	0.1192
18	6	0.0028
18.3	146	0.0682
19.3	63	0.0294
20.3	14	0.0065
21.3	4	0.0019
---------------------------
chr1-hg19 185685247-185685299 [TTCC]13.1
---------------------------
3.3	25	0.0117
4.3	11	0.0051
5.3	3	0.0014
6.3	3	0.0014
7.3	1	0.0005
9.1	1	0.0005
10.1	4	0.0019
11.1	16	0.0075
12	1	0.0005
12.1	316	0.1477
12.2	11	0.0051
13	212	0.0991
13.1	573	0.2678
13.2	207	0.0967
14	8	0.0037
14.1	280	0.1308
14.2	71	0.0332
15	1	0.0005
15.1	140	0.0654
15.2	37	0.0173
16.1	90	0.0421
16.2	37	0.0173
17.1	13	0.0061
17.2	13	0.0061
18.1	3	0.0014
18.2	2	0.0009
19.1	32	0.015
19.2	1	0.0005
20.1	25	0.0117
20.2	1	0.0005
21.1	2	0.0009
---------------------------
chr1-hg19 200522044-200522090 [TTTA]11.3
---------------------------
6.3	130	0.0607
7.2	1	0.0005
7.3	500	0.2336
8.2	506	0.2364
8.3	6	0.0028
9.2	344	0.1607
9.3	1	0.0005
10.2	2	0.0009
10.3	26	0.0121
11.3	451	0.2107
12.3	155	0.0724
13.3	17	0.0079
20	1	0.0005
---------------------------
chr1-hg19 200775894-200775944 [TATC]12.3
---------------------------
6.3	1	0.0005
8.3	35	0.0164
9	18	0.0084
9.1	1	0.0005
9.3	236	0.1103
10	4	0.0019
10.1	20	0.0093
10.2	1	0.0005
10.3	156	0.0729
11	1	0.0005
11.1	122	0.057
11.3	233	0.1089
12.1	399	0.1864
12.3	354	0.1654
13.1	116	0.0542
13.3	281	0.1313
14.1	51	0.0238
14.3	98	0.0458
15.1	5	0.0023
15.3	7	0.0033
16.1	1	0.0005
---------------------------
chr1-hg19 202798558-202798603 [TTAT]11.2
---------------------------
5.2	93	0.0435
7.1	172	0.0804
7.2	175	0.0818
8.2	45	0.021
9.2	434	0.2028
9.3	47	0.022
10.2	420	0.1963
10.3	28	0.0131
11.2	456	0.2131
11.3	186	0.0869
12.2	84	0.0393
---------------------------
chr1-hg19 215409389-215409441 [ATCT]13.1
---------------------------
8.1	37	0.0173
9.1	2	0.0009
10.1	14	0.0065
11.1	90	0.0421
12.1	289	0.135
13.1	263	0.1229
14	24	0.0112
14.1	164	0.0766
15	159	0.0743
15.1	34	0.0159
16	418	0.1953
16.1	3	0.0014
17	315	0.1472
18	232	0.1084
18.3	1	0.0005
19	76	0.0355
20	16	0.0075
21	2	0.0009
23	1	0.0005
---------------------------
chr1-hg19 228315083-228315143 [TTCT]15.1
---------------------------
10.1	141	0.0659
11.1	52	0.0243
12.1	490	0.229
13.1	176	0.0822
14.1	284	0.1327
15.1	308	0.1439
16.1	159	0.0743
17	1	0.0005
17.1	180	0.0841
18.1	210	0.0981
19.1	113	0.0528
20.1	22	0.0103
21.1	3	0.0014
22.1	1	0.0005
---------------------------
chr1-hg19 239546668-239546738 [TTTC]17.3
---------------------------
8.3	1	0.0005
9.3	239	0.1117
10.3	23	0.0107
11.3	4	0.0019
12.3	69	0.0322
13.3	463	0.2164
14.3	351	0.164
15.3	447	0.2089
16.1	1	0.0005
16.3	326	0.1523
17.3	130	0.0607
18.3	26	0.0121
19.1	2	0.0009
19.3	37	0.0173
20.3	21	0.0098
---------------------------
chr1-hg19 239549102-239549159 [TTTC]14.2
---------------------------
5.1	38	0.0178
5.3	15	0.007
6.1	3	0.0014
7.1	2	0.0009
11.2	5	0.0023
14.3	1	0.0005
15.2	2	0.0009
16.2	8	0.0037
16.3	1	0.0005
17.1	2	0.0009
17.2	43	0.0201
17.3	6	0.0028
18.1	24	0.0112
18.2	17	0.0079
18.3	3	0.0014
19.1	367	0.1715
19.2	7	0.0033
19.3	64	0.0299
20	2	0.0009
20.1	538	0.2514
20.3	351	0.164
21.1	227	0.1061
21.3	256	0.1196
22.1	51	0.0238
22.3	75	0.035
23.1	13	0.0061
23.3	15	0.007
24.3	4	0.0019
---------------------------
