# Supplementary material for: Population-scale whole genome sequencing identifies 271 highly polymorphic short tandem repeats from Japanese population
Source: Heliyon. 2018 May 22;4(5):e00625. doi: 10.1016/j.heliyon.2018.e00625 (PMC5986539; doi:10.1016/j.heliyon.2018.e00625)
Supplement: Supplementary Table 5 [file mmc10.xlsx]

## Sheet: chr2
Supplementary Table 5 Allele counts and frequencies of selected STR loci on chromosome 2.
repeat unit	allele counts	allele frequency		repeat unit	allele counts	allele frequency
chr2-hg19 40099487-40099541 [TTTC]13.3				chr2-hg19 7635981-7636003 [AAAAC]4.3
---------------------------				---------------------------
8.3	7	0.0033		1.2	5	0.0023
9.3	575	0.2687		2.1	117	0.0547
10	12	0.0056		2.2	2	0.0009
10.3	263	0.1229		2.3	1	0.0005
11	12	0.0056		3.2	3	0.0014
11.3	79	0.0369		3.4	231	0.1079
12	11	0.0051		4.1	263	0.1229
12.3	48	0.0224		4.3	626	0.2925
13	13	0.0061		5	92	0.043
13.3	59	0.0276		5.2	50	0.0234
14	9	0.0042		5.4	139	0.065
14.3	30	0.014		6.1	251	0.1173
15	4	0.0019		6.3	188	0.0879
15.3	35	0.0164		7	72	0.0336
16	1	0.0005		7.2	53	0.0248
16.3	56	0.0262		7.4	13	0.0061
17.3	179	0.0836		8.1	14	0.0065
18	1	0.0005		8.3	6	0.0028
18.3	236	0.1103		9	8	0.0037
19.3	257	0.1201		9.2	3	0.0014
20.3	178	0.0832		9.4	1	0.0005
21.3	55	0.0257		10.1	1	0.0005
22.3	19	0.0089		11	1	0.0005
23.3	1	0.0005		---------------------------
---------------------------
				chr2-hg19 52870963-52871008 [ATATT]9.1
chr2-hg19 41400468-41400509 [GATA]10.2				---------------------------
---------------------------				5	10	0.0047
5.2	2	0.0009		5.4	1	0.0005
7.1	33	0.0154		6	192	0.0897
7.2	200	0.0935		6.4	21	0.0098
8.1	2	0.0009		7	658	0.3075
8.2	308	0.1439		7.2	1	0.0005
9.2	229	0.107		7.4	92	0.043
10.2	331	0.1547		8	195	0.0911
11.1	1	0.0005		8.2	2	0.0009
11.2	353	0.165		8.4	18	0.0084
11.3	2	0.0009		9	114	0.0533
12.2	515	0.2407		9.1	5	0.0023
13.2	143	0.0668		9.4	10	0.0047
13.3	3	0.0014		10	315	0.1472
14.2	16	0.0075		10.1	109	0.0509
14.3	1	0.0005		10.3	3	0.0014
15.2	1	0.0005		10.4	42	0.0196
---------------------------				11	220	0.1028
				11.1	3	0.0014
				11.4	33	0.0154
chr2-hg19 42072419-42072494 [TAGA]19				12	47	0.022
---------------------------				12.4	9	0.0042
9.1	16	0.0075		13	29	0.0136
10.1	69	0.0322		13.4	3	0.0014
11.1	291	0.136		14	5	0.0023
12.1	42	0.0196		14.4	3	0.0014
13.1	159	0.0743		---------------------------
13.2	1	0.0005
14.1	345	0.1612
14.2	1	0.0005		chr2-hg19 89462568-89462659 [AAAAT]18.2
15.1	313	0.1463		---------------------------
16.1	170	0.0794		13.4	3	0.0014
17	29	0.0136		14.4	51	0.0238
17.1	49	0.0229		15.1	3	0.0014
18	132	0.0617		15.4	14	0.0065
18.1	4	0.0019		16.1	25	0.0117
19	220	0.1028		16.2	33	0.0154
20	253	0.1182		16.4	395	0.1846
21	40	0.0187		17	2	0.0009
22	6	0.0028		17.1	529	0.2472
---------------------------				17.2	497	0.2322
				17.3	1	0.0005
				17.4	117	0.0547
chr2-hg19 51668601-51668620 [GTTT]5				18.1	185	0.0864
---------------------------				18.2	86	0.0402
0.2	2	0.0009		18.3	1	0.0005
1.2	424	0.1981		18.4	15	0.007
2	540	0.2523		19.1	22	0.0103
2.2	10	0.0047		19.2	149	0.0696
4	128	0.0598		19.4	2	0.0009
5	453	0.2117		20.1	2	0.0009
5.1	1	0.0005		20.2	8	0.0037
5.2	197	0.0921		---------------------------
6	130	0.0607
6.2	76	0.0355
7	29	0.0136		chr2-hg19 132924844-132924917 [TTTAT]14.4
7.2	25	0.0117		---------------------------
7.3	1	0.0005		5.4	6	0.0028
8	36	0.0168		7.4	107	0.05
8.2	53	0.0248		8	1	0.0005
9	17	0.0079		8.4	1	0.0005
9.2	15	0.007		9.4	1	0.0005
10	2	0.0009		10	80	0.0374
10.2	1	0.0005		10.4	27	0.0126
---------------------------				11	29	0.0136
				11.4	85	0.0397
				12	5	0.0023
chr2-hg19 52747177-52747242 [TTTC]16.2				12.4	224	0.1047
---------------------------				13	1	0.0005
11.2	3	0.0014		13.4	684	0.3196
12.2	2	0.0009		14.4	248	0.1159
13	1	0.0005		15	1	0.0005
13.2	19	0.0089		15.3	1	0.0005
14	10	0.0047		15.4	387	0.1808
14.2	87	0.0407		16	7	0.0033
15	57	0.0266		16.4	206	0.0963
15.2	280	0.1308		17	7	0.0033
16	109	0.0509		17.4	28	0.0131
16.2	414	0.1935		18	1	0.0005
17	104	0.0486		18.4	3	0.0014
17.2	522	0.2439		---------------------------
18	54	0.0252
18.2	295	0.1379
19	17	0.0079		chr2-hg19 140207598-140207646 [TTCTA]9.4
19.2	151	0.0706		---------------------------
20	3	0.0014		5	33	0.0154
20.2	10	0.0047		5.4	2	0.0009
21.2	2	0.0009		6	11	0.0051
---------------------------				6.2	55	0.0257
				6.4	44	0.0206
				7	2	0.0009
chr2-hg19 57746364-57746378 [AAAG]3.3				7.2	1	0.0005
---------------------------				7.4	572	0.2673
0.1	9	0.0042		8.4	137	0.064
0.3	4	0.0019		9.4	111	0.0519
1.1	154	0.072		10.3	1	0.0005
1.3	2	0.0009		10.4	457	0.2136
2.1	24	0.0112		11.4	347	0.1621
2.3	23	0.0107		12.4	247	0.1154
3.1	366	0.171		13.4	81	0.0379
3.2	1	0.0005		14.4	39	0.0182
3.3	680	0.3178		---------------------------
4.1	50	0.0234
4.3	175	0.0818
5.1	38	0.0178		chr2-hg19 167974993-167975045 [ATAAA]10.3
5.3	159	0.0743		---------------------------
6.1	89	0.0416		6.3	128	0.0598
6.3	66	0.0308		8.3	250	0.1168
7.1	154	0.072		9.3	175	0.0818
7.3	11	0.0051		10.3	87	0.0407
8.1	83	0.0388		10.4	162	0.0757
8.3	5	0.0023		11.3	302	0.1411
9.1	41	0.0192		11.4	8	0.0037
9.3	1	0.0005		12.2	1	0.0005
10.1	5	0.0023		12.3	715	0.3341
---------------------------				13.3	215	0.1005
				13.4	1	0.0005
				14.3	87	0.0407
chr2-hg19 77061137-77061183 [ATTT]11.3				15.3	7	0.0033
---------------------------				16.3	2	0.0009
9.3	95	0.0444		---------------------------
10	247	0.1154
10.3	162	0.0757
11	209	0.0977		chr2-hg19 169947735-169947810 [ATAAA]15.1
11.3	421	0.1967		---------------------------
12.3	335	0.1565		7.1	2	0.0009
13.2	1	0.0005		8.1	3	0.0014
13.3	292	0.1364		9.1	183	0.0855
14.3	364	0.1701		10.1	454	0.2121
15.3	14	0.0065		11.1	254	0.1187
---------------------------				12.1	328	0.1533
				12.4	1	0.0005
				13	1	0.0005
chr2-hg19 88164086-88164179 [ATAG]23.2				13.1	241	0.1126
---------------------------				14.1	278	0.1299
16.3	1	0.0005		15.1	279	0.1304
17.3	68	0.0318		16	1	0.0005
18.3	609	0.2846		16.1	107	0.05
19.3	285	0.1332		17.1	8	0.0037
20.2	4	0.0019		---------------------------
20.3	51	0.0238
21.2	152	0.071
21.3	35	0.0164		chr2-hg19 228254595-228254617 [TTTTC]4.3
22.2	252	0.1178		---------------------------
22.3	1	0.0005		5.3	154	0.072
23.2	512	0.2393		6.3	43	0.0201
24.2	159	0.0743		6.4	1	0.0005
25.2	11	0.0051		7.1	4	0.0019
---------------------------				7.2	392	0.1832
				7.3	752	0.3514
				7.4	1	0.0005
chr2-hg19 91796772-91796789 [TTGT]4.2				8.2	166	0.0776
---------------------------				8.3	13	0.0061
0.2	311	0.1453		8.4	50	0.0234
1	447	0.2089		9.2	105	0.0491
1.2	195	0.0911		9.4	1	0.0005
2	166	0.0776		10.1	1	0.0005
2.2	150	0.0701		10.2	116	0.0542
3	88	0.0411		11.2	299	0.1397
3.2	60	0.028		12.2	42	0.0196
4	85	0.0397		---------------------------
4.2	539	0.2519
5	26	0.0121
5.2	30	0.014
6	18	0.0084
6.2	17	0.0079
7	4	0.0019
8	3	0.0014
9.2	1	0.0005
---------------------------
chr2-hg19 116241002-116241056 [TCTA]13.3
---------------------------
7.3	14	0.0065
10.3	22	0.0103
11.3	1	0.0005
12.1	2	0.0009
12.3	3	0.0014
13.1	18	0.0084
13.3	99	0.0463
14.1	31	0.0145
14.3	69	0.0322
15.1	651	0.3042
15.3	35	0.0164
16.1	449	0.2098
16.3	213	0.0995
17.1	114	0.0533
17.3	251	0.1173
18.1	18	0.0084
18.3	128	0.0598
19.3	22	0.0103
---------------------------
chr2-hg19 119774336-119774379 [GATA]11
---------------------------
4	2	0.0009
5	22	0.0103
7	30	0.014
8	47	0.022
9	100	0.0467
9.2	1	0.0005
10	422	0.1972
11	504	0.2355
12	344	0.1607
13	511	0.2388
14	134	0.0626
15	22	0.0103
16	1	0.0005
---------------------------
chr2-hg19 122024459-122024504 [TTAT]11.2
---------------------------
7.1	79	0.0369
8.1	2	0.0009
9.1	459	0.2145
9.2	423	0.1977
10.1	521	0.2435
10.2	28	0.0131
11.1	91	0.0425
11.2	368	0.172
12.1	7	0.0033
12.2	157	0.0734
13.2	5	0.0023
---------------------------
chr2-hg19 200063581-200063646 [TCTT]16.2
---------------------------
8.2	18	0.0084
9.2	508	0.2374
9.3	1	0.0005
10.2	626	0.2925
11.2	239	0.1117
12.2	80	0.0374
13.2	95	0.0444
14.2	56	0.0262
15.2	13	0.0061
16.2	5	0.0023
17.2	27	0.0126
18.2	100	0.0467
19.2	74	0.0346
20.2	126	0.0589
21.2	98	0.0458
22	1	0.0005
22.2	42	0.0196
23.2	24	0.0112
25.2	7	0.0033
---------------------------
chr2-hg19 221527900-221527959 [GGAA]15
---------------------------
9	18	0.0084
10	91	0.0425
11	655	0.3061
12	397	0.1855
13	262	0.1224
14	133	0.0621
15	289	0.135
16	170	0.0794
17	88	0.0411
18	27	0.0126
19	1	0.0005
21	9	0.0042
---------------------------
chr2-hg19 224697959-224698001 [ATAC]10.3
---------------------------
7.2	2	0.0009
7.3	45	0.021
9.2	1	0.0005
9.3	1	0.0005
10.3	531	0.2481
11.2	11	0.0051
11.3	113	0.0528
12.2	273	0.1276
12.3	676	0.3159
13.2	84	0.0393
13.3	256	0.1196
14.2	38	0.0178
14.3	105	0.0491
15.2	3	0.0014
15.3	1	0.0005
---------------------------
chr2-hg19 226650684-226650707 [ACAT]6
---------------------------
0.1	360	0.1682
0.3	84	0.0393
1.1	34	0.0159
1.3	49	0.0229
2.1	78	0.0364
2.3	29	0.0136
3.1	41	0.0192
3.2	1	0.0005
3.3	151	0.0706
4.1	214	0.1
4.2	23	0.0107
4.3	200	0.0935
5	39	0.0182
5.1	32	0.015
5.2	140	0.0654
5.3	9	0.0042
6	631	0.2949
6.1	1	0.0005
6.2	12	0.0056
6.3	2	0.0009
7	7	0.0033
7.1	1	0.0005
13.3	1	0.0005
14.1	1	0.0005
---------------------------
chr2-hg19 231153171-231153239 [TCTT]17.1
---------------------------
5.3	1	0.00046729
6	4	0.00186916
11.1	3	0.00140187
12.1	9	0.00420561
13.1	51	0.0238318
14	7	0.00327103
14.1	44	0.0205607
15	9	0.00420561
15.1	104	0.0485981
16	30	0.0140187
16.1	391	0.18271
17	100	0.046729
17.1	425	0.198598
18	219	0.102336
18.1	295	0.13785
19	117	0.0546729
19.1	193	0.0901869
20	48	0.0224299
20.1	61	0.0285047
21	17	0.00794393
21.1	9	0.00420561
22	2	0.000934579
22.1	1	0.00046729
---------------------------
chr2-hg19 241245355-241245389 [TTTG]8.3
---------------------------
7.3	11	0.0051
8.3	634	0.2963
9.1	147	0.0687
9.3	280	0.1308
10.1	403	0.1883
10.3	219	0.1023
11.1	342	0.1598
11.3	32	0.015
12.1	71	0.0332
13.1	1	0.0005
---------------------------
