# Supplementary material for: Population-scale whole genome sequencing identifies 271 highly polymorphic short tandem repeats from Japanese population
Source: Heliyon. 2018 May 22;4(5):e00625. doi: 10.1016/j.heliyon.2018.e00625 (PMC5986539; doi:10.1016/j.heliyon.2018.e00625)
Supplement: Supplementary Table 6 [file mmc11.xlsx]

## Sheet: chr3
Supplementary Table 6 Allele counts and frequencies of selected STR loci on chromosome 3.
repeat unit	allele counts	allele frequency		repeat unit	allele counts	allele frequency
chr3-hg19 3296585-3296627 [ATCT]10.3				chr3-hg19 189981901-189981921 [AAAAG]4.1
---------------------------				---------------------------
4.2	1	0.0005		1	123	0.0575
5.1	14	0.0065		3.2	50	0.0234
6.1	1	0.0005		4.1	579	0.2706
7.1	5	0.0023		5	140	0.0654
8	3	0.0014		5.4	670	0.3131
8.1	69	0.0322		6.3	157	0.0734
9	69	0.0322		7.2	103	0.0481
9.1	599	0.2799		8.1	179	0.0836
10	202	0.0944		9	112	0.0523
10.1	296	0.1383		9.4	25	0.0117
10.3	389	0.1818		10.3	2	0.0009
11	260	0.1215		---------------------------
11.1	118	0.0551
11.3	45	0.021
12	32	0.015		chr3-hg19 194498374-194498421 [TTTCT]9.3
12.1	2	0.0009		---------------------------
12.3	19	0.0089		6.3	1	0.0005
13	7	0.0033		7.3	27	0.0126
13.3	9	0.0042		8.3	197	0.0921
---------------------------				9.3	249	0.1164
				10.3	572	0.2673
				11	19	0.0089
chr3-hg19 17952401-17952457 [CTAT]14.1				11.3	390	0.1822
---------------------------				12	98	0.0458
8.1	3	0.0014		12.3	75	0.035
9.1	3	0.0014		13	400	0.1869
10.1	601	0.2808		13.3	22	0.0103
11	1	0.0005		14	87	0.0407
11.1	441	0.2061		15	2	0.0009
12	10	0.0047		17	1	0.0005
12.1	305	0.1425		---------------------------
13	108	0.0505
13.1	354	0.1654
14	59	0.0276
14.1	193	0.0902
15	8	0.0037
15.1	47	0.022
16.1	5	0.0023
17.1	2	0.0009
---------------------------
chr3-hg19 27048731-27048802 [AAAG]18
---------------------------
9.3	5	0.0023
10.3	13	0.0061
11.3	194	0.0907
12.3	484	0.2262
13.3	370	0.1729
14.3	270	0.1262
15.3	216	0.1009
16.3	250	0.1168
17.2	1	0.0005
17.3	218	0.1019
18.3	90	0.0421
19.3	24	0.0112
20.3	5	0.0023
---------------------------
chr3-hg19 34624421-34624456 [TAGA]9
---------------------------
5.1	26	0.0121
6.1	60	0.028
7.1	1	0.0005
8	1	0.0005
9	112	0.0523
10	655	0.3061
11	157	0.0734
12	470	0.2196
13	357	0.1668
14	272	0.1271
15	29	0.0136
---------------------------
chr3-hg19 61778343-61778421 [TTTC]19.3
---------------------------
7.3	4	0.0019
8.3	5	0.0023
9.3	45	0.021
10.3	287	0.1341
11.3	452	0.2112
12.3	359	0.1678
13.3	221	0.1033
14.3	343	0.1603
15.3	234	0.1093
16.3	121	0.0565
17.3	55	0.0257
18.3	10	0.0047
19.3	3	0.0014
20.3	1	0.0005
---------------------------
chr3-hg19 65623232-65623294 [AAAG]15.3
---------------------------
8.3	5	0.0023
9.3	80	0.0374
10.3	48	0.0224
11.3	160	0.0748
12.3	250	0.1168
13.3	294	0.1374
14.3	355	0.1659
15.3	513	0.2397
16.3	309	0.1444
17.3	99	0.0463
18.3	22	0.0103
19.3	4	0.0019
20.3	1	0.0005
---------------------------
chr3-hg19 76233694-76233746 [AGAT]13.1
---------------------------
9.1	5	0.0023
10.1	541	0.2528
10.2	24	0.0112
11.1	226	0.1056
11.2	373	0.1743
12	3	0.0014
12.1	344	0.1607
12.2	252	0.1178
13.1	173	0.0808
13.2	74	0.0346
14.1	78	0.0364
14.2	20	0.0093
15.1	14	0.0065
15.2	11	0.0051
16.1	2	0.0009
---------------------------
chr3-hg19 82897841-82897911 [TCTT]17.3
---------------------------
11.3	1	0.0005
13.3	159	0.0743
14.3	67	0.0313
15	2	0.0009
15.2	1	0.0005
15.3	549	0.2565
16.3	358	0.1673
17.3	424	0.1981
18.3	348	0.1626
19.3	154	0.072
20.3	66	0.0308
21.3	8	0.0037
22.3	3	0.0014
---------------------------
chr3-hg19 96118760-96118827 [TAGA]17
---------------------------
12	1	0.0005
13	1	0.0005
13.2	2	0.0009
14	26	0.0121
14.2	5	0.0023
15	448	0.2093
15.1	3	0.0014
15.2	9	0.0042
15.3	1	0.0005
16	539	0.2519
16.1	13	0.0061
16.2	177	0.0827
17	389	0.1818
17.1	7	0.0033
17.2	305	0.1425
18	81	0.0379
18.1	3	0.0014
18.2	109	0.0509
19	5	0.0023
19.2	15	0.007
20.2	1	0.0005
---------------------------
chr3-hg19 101329813-101329844 [TAAA]8
---------------------------
3.3	2	0.0009
4.3	10	0.0047
5	3	0.0014
5.3	1	0.0005
6	7	0.0033
6.3	3	0.0014
7	7	0.0033
7.3	276	0.129
8	268	0.1252
8.3	104	0.0486
9	89	0.0416
9.3	271	0.1266
10	295	0.1379
10.3	321	0.15
11	374	0.1748
11.3	47	0.022
12	60	0.028
12.3	1	0.0005
13	1	0.0005
---------------------------
chr3-hg19 110203128-110203147 [GAAG]5
---------------------------
0.2	309	0.1444
1	43	0.0201
1.2	4	0.0019
2	85	0.0397
2.1	1	0.0005
3	92	0.043
3.2	1	0.0005
4	276	0.129
4.2	161	0.0752
5	725	0.3388
5.1	2	0.0009
5.2	394	0.1841
6	45	0.021
7	2	0.0009
---------------------------
chr3-hg19 113199760-113199783 [AAAG]6
---------------------------
5	1	0.0005
8	1	0.0005
9	495	0.2313
10	11	0.0051
11	18	0.0084
11.1	3	0.0014
12	91	0.0425
13	304	0.1421
13.1	4	0.0019
14	556	0.2598
14.1	40	0.0187
15	311	0.1453
15.1	46	0.0215
16	80	0.0374
16.1	102	0.0477
17	33	0.0154
17.1	38	0.0178
18	1	0.0005
18.1	5	0.0023
---------------------------
chr3-hg19 147072066-147072123 [CTTT]14.2
---------------------------
8.2	1	0.0005
9.2	19	0.0089
10.2	11	0.0051
11.2	84	0.0393
12.2	214	0.1
13.2	336	0.157
14.2	536	0.2505
15.2	563	0.2631
16.2	204	0.0953
17.2	85	0.0397
18.2	59	0.0276
19.2	24	0.0112
20.2	4	0.0019
---------------------------
chr3-hg19 150658926-150658960 [TCTA]8.3
---------------------------
6	1	0.0005
8.1	1	0.0005
8.3	1	0.0005
9.3	37	0.0173
10.1	9	0.0042
10.3	594	0.2776
11.1	90	0.0421
11.3	364	0.1701
12.1	406	0.1897
12.3	107	0.05
13.1	491	0.2294
13.3	26	0.0121
14.1	12	0.0056
14.3	1	0.0005
---------------------------
chr3-hg19 154336082-154336144 [AGAA]15.3
---------------------------
5.3	1	0.0005
8.1	24	0.0112
8.3	27	0.0126
9.1	13	0.0061
9.3	3	0.0014
10.3	2	0.0009
11.3	2	0.0009
12.3	53	0.0248
13.3	211	0.0986
14.3	477	0.2229
15.3	555	0.2593
16.3	402	0.1879
17.3	238	0.1112
18.3	100	0.0467
19.3	22	0.0103
20.3	10	0.0047
---------------------------
chr3-hg19 161792625-161792704 [TTCT]20
---------------------------
10.1	15	0.007
11.1	9	0.0042
12.1	9	0.0042
13.3	1	0.0005
15	47	0.022
15.1	8	0.0037
16	56	0.0262
16.2	2	0.0009
17	149	0.0696
18	237	0.1107
18.2	4	0.0019
19	293	0.1369
19.1	2	0.0009
19.2	40	0.0187
20	201	0.0939
20.1	1	0.0005
20.2	187	0.0874
20.3	1	0.0005
21	72	0.0336
21.2	333	0.1556
22	19	0.0089
22.2	213	0.0995
23	2	0.0009
23.2	112	0.0523
24	1	0.0005
24.2	87	0.0407
25.1	2	0.0009
25.2	24	0.0112
26.2	9	0.0042
29	4	0.0019
---------------------------
chr3-hg19 166258361-166258415 [AAAG]13.3
---------------------------
7.3	1	0.0005
9.3	15	0.007
10.3	2	0.0009
11.2	1	0.0005
11.3	16	0.0075
12.3	138	0.0645
13	1	0.0005
13.2	1	0.0005
13.3	351	0.164
14	2	0.0009
14.2	3	0.0014
14.3	456	0.2131
15	216	0.1009
15.2	1	0.0005
15.3	301	0.1407
16	256	0.1196
16.3	92	0.043
17	190	0.0888
17.3	13	0.0061
18	46	0.0215
18.3	2	0.0009
19	25	0.0117
19.1	2	0.0009
19.3	1	0.0005
20	8	0.0037
---------------------------
chr3-hg19 192384696-192384748 [GATA]13.1
---------------------------
9.1	2	0.0009
10	1	0.0005
10.1	319	0.1491
11.1	317	0.1481
12.1	271	0.1266
13.1	231	0.1079
14.1	617	0.2883
15.1	350	0.1636
16.1	30	0.014
17.1	2	0.0009
---------------------------
chr3-hg19 194614419-194614462 [CTAT]11
---------------------------
6	1	0.0005
9	8	0.0037
10	66	0.0308
11	344	0.1607
11.1	15	0.007
11.3	48	0.0224
12	554	0.2589
13	115	0.0537
14	307	0.1435
14.3	26	0.0121
15	57	0.0266
15.3	127	0.0593
16	26	0.0121
16.3	258	0.1206
17	7	0.0033
17.3	140	0.0654
18.3	34	0.0159
19.3	6	0.0028
20.3	1	0.0005
---------------------------
