# Supplementary material for: Population-scale whole genome sequencing identifies 271 highly polymorphic short tandem repeats from Japanese population
Source: Heliyon. 2018 May 22;4(5):e00625. doi: 10.1016/j.heliyon.2018.e00625 (PMC5986539; doi:10.1016/j.heliyon.2018.e00625)
Supplement: Supplementary Table 7 [file mmc12.xlsx]

## Sheet: chr4
Supplementary Table 7 Allele counts and frequencies of selected STR loci on chromosome 4.
repeat unit	allele counts	allele frequency		repeat unit	allele counts	allele frequency
chr4-hg19 19234344-19234388 [TCTA]11.1				chr4-hg19 36333810-36333886 [AAAAT]15.2
---------------------------				---------------------------
6.3	621	0.2902		6.2	209	0.0977
7.1	152	0.071		8.2	6	0.0028
7.3	10	0.0047		9.2	192	0.0897
8.1	5	0.0023		10.2	26	0.0121
8.3	2	0.0009		11.1	1	0.0005
9.3	25	0.0117		11.2	257	0.1201
10.1	231	0.1079		12.2	143	0.0668
10.3	115	0.0537		13.2	91	0.0425
11.1	200	0.0935		14.2	430	0.2009
11.3	34	0.0159		15.2	623	0.2911
12.1	444	0.2075		16.2	84	0.0393
12.3	6	0.0028		17.2	68	0.0318
13.1	238	0.1112		18.2	9	0.0042
14.1	45	0.021		19.2	1	0.0005
15.1	8	0.0037		---------------------------
15.3	1	0.0005
16.1	3	0.0014
---------------------------				chr4-hg19 91785101-91785170 [TTTTA]14
				---------------------------
				7	2	0.0009
chr4-hg19 26852927-26852990 [CTAT]16				8	12	0.0056
---------------------------				9	132	0.0617
10	1	0.0005		10	291	0.136
12.3	1	0.0005		11	317	0.1481
13	25	0.0117		12	111	0.0519
13.3	1	0.0005		13	453	0.2117
14	371	0.1734		13.4	1	0.0005
15	498	0.2327		14	506	0.2364
16	416	0.1944		15	197	0.0921
17	334	0.1561		16	100	0.0467
18	145	0.0678		17	15	0.007
19	31	0.0145		18	3	0.0014
20	28	0.0131		---------------------------
21	64	0.0299
22	140	0.0654
23	63	0.0294		chr4-hg19 178419669-178419686 [TTTAT]3.3
24	21	0.0098		---------------------------
26	1	0.0005		0.2	1	0.0005
---------------------------				2.3	1	0.0005
				3.1	1	0.0005
				3.3	679	0.3173
chr4-hg19 29651396-29651488 [ATAG]23.1				4	25	0.0117
---------------------------				4.2	352	0.1645
18.1	26	0.0121		4.4	112	0.0523
18.2	24	0.0112		5.1	20	0.0093
19.1	17	0.0079		5.3	16	0.0075
19.2	16	0.0075		5.4	1	0.0005
20.1	129	0.0603		6	113	0.0528
20.2	62	0.029		6.2	237	0.1107
21.1	256	0.1196		6.4	98	0.0458
21.2	189	0.0883		7.1	162	0.0757
22.1	654	0.3056		7.2	1	0.0005
22.2	524	0.2449		7.3	131	0.0612
23.1	140	0.0654		8	144	0.0673
23.2	79	0.0369		8.2	19	0.0089
24.1	16	0.0075		8.4	10	0.0047
24.2	3	0.0014		9.1	6	0.0028
25.1	4	0.0019		9.3	5	0.0023
25.2	1	0.0005		10	5	0.0023
---------------------------				10.2	1	0.0005
				---------------------------
chr4-hg19 35488401-35488441 [ATAG]10.1
---------------------------				chr4-hg19 185435071-185435095 [CTTCT]5
11.1	4	0.0019		---------------------------
12.1	187	0.0874		4	4	0.0019
13.1	456	0.2131		4.3	1	0.0005
14.1	490	0.229		5	448	0.2093
15.1	203	0.0949		6	125	0.0584
16	1	0.0005		7	9	0.0042
16.1	254	0.1187		8	201	0.0939
17.1	288	0.1346		9	433	0.2023
18.1	182	0.085		10	254	0.1187
19	4	0.0019		11	429	0.2005
19.1	46	0.0215		12	201	0.0939
20	4	0.0019		13	33	0.0154
20.1	3	0.0014		14	2	0.0009
21	17	0.0079		---------------------------
22	1	0.0005
---------------------------
chr4-hg19 35704180-35704207 [AGAT]7
---------------------------
9	99	0.0463
10	274	0.128
11	261	0.122
12	255	0.1192
13	401	0.1874
14	282	0.1318
15	254	0.1187
16	210	0.0981
17	82	0.0383
18	20	0.0093
19	2	0.0009
---------------------------
chr4-hg19 40137964-40138015 [ATCT]13
---------------------------
8	1	0.0005
9	19	0.0089
10	13	0.0061
11	351	0.164
11.3	4	0.0019
12	708	0.3308
12.3	11	0.0051
13	200	0.0935
13.3	60	0.028
14	86	0.0402
14.3	369	0.1724
15	28	0.0131
15.3	171	0.0799
16	6	0.0028
16.3	95	0.0444
17	2	0.0009
17.3	13	0.0061
18.3	3	0.0014
---------------------------
chr4-hg19 40425657-40425749 [TTCT]23.1
---------------------------
12.2	2	0.0009
12.3	122	0.057
13.3	2	0.0009
14	5	0.0023
15	4	0.0019
16	7	0.0033
16.1	1	0.0005
17	47	0.022
17.1	31	0.0145
17.2	9	0.0042
18	195	0.0911
18.1	29	0.0136
18.2	1	0.0005
19	306	0.143
19.1	96	0.0449
20	186	0.0869
20.1	164	0.0766
20.2	4	0.0019
21	119	0.0556
21.1	233	0.1089
22	96	0.0449
22.1	196	0.0916
23	20	0.0093
23.1	164	0.0766
24	11	0.0051
24.1	70	0.0327
25	4	0.0019
25.1	12	0.0056
26	1	0.0005
26.1	3	0.0014
---------------------------
chr4-hg19 43825521-43825597 [AAAG]19.1
---------------------------
14.1	87	0.0406542
15.1	11	0.00514019
16.1	247	0.115421
17.1	225	0.10514
18.1	335	0.156542
19.1	416	0.194393
20.1	361	0.168692
21.1	330	0.154206
22.1	98	0.0457944
23.1	25	0.0116822
24.1	5	0.00233645
---------------------------
chr4-hg19 58535699-58535780 [CTAT]20.2
---------------------------
18	15	0.007
19	155	0.0724
19.2	13	0.0061
20	410	0.1916
20.2	194	0.0907
21	445	0.2079
21.2	226	0.1056
22	192	0.0897
22.2	127	0.0593
23	63	0.0294
23.2	122	0.057
24	20	0.0093
24.2	97	0.0453
25	23	0.0107
25.2	29	0.0136
26	2	0.0009
26.2	6	0.0028
27.2	1	0.0005
---------------------------
chr4-hg19 62824096-62824142 [TTTC]11.3
---------------------------
7.2	3	0.0014
7.3	766	0.3579
8.3	102	0.0477
9.3	8	0.0037
10.2	48	0.0224
10.3	13	0.0061
11.2	59	0.0276
11.3	366	0.171
12.2	187	0.0874
12.3	292	0.1364
13.2	38	0.0178
13.3	156	0.0729
14.2	23	0.0107
14.3	47	0.022
15.2	26	0.0121
15.3	2	0.0009
16.2	4	0.0019
---------------------------
chr4-hg19 62970044-62970092 [AGAT]12.1
---------------------------
8.3	1	0.0005
9.1	1	0.0005
9.3	66	0.0308
10.1	39	0.0182
10.3	28	0.0131
11.1	333	0.1556
11.3	75	0.035
12.1	434	0.2028
12.3	485	0.2266
13.1	404	0.1888
13.2	1	0.0005
13.3	175	0.0818
14	1	0.0005
14.1	58	0.0271
14.3	30	0.014
15.1	3	0.0014
15.3	6	0.0028
---------------------------
chr4-hg19 64807577-64807596 [ACAT]5
---------------------------
1.3	1	0.0005
2.2	1	0.0005
2.3	1	0.0005
3.3	2	0.0009
4	1	0.0005
4.2	3	0.0014
5	604	0.2822
5.1	2	0.0009
5.2	7	0.0033
5.3	1	0.0005
7	1	0.0005
7.1	2	0.0009
7.2	2	0.0009
8	9	0.0042
8.1	1	0.0005
8.2	97	0.0453
9	46	0.0215
9.2	51	0.0238
10	255	0.1192
10.2	369	0.1724
10.3	1	0.0005
11	214	0.1
11.2	226	0.1056
12	125	0.0584
12.2	57	0.0266
13	40	0.0187
13.2	9	0.0042
14	8	0.0037
14.2	3	0.0014
15	1	0.0005
---------------------------
chr4-hg19 83085446-83085482 [ATAG]9.1
---------------------------
3.3	19	0.0089
4.3	2	0.0009
5.1	6	0.0028
5.3	2	0.0009
6.1	1	0.0005
6.3	1	0.0005
7.1	1	0.0005
7.3	2	0.0009
8.1	88	0.0411
8.3	3	0.0014
9.1	302	0.1411
9.3	8	0.0037
10.1	182	0.085
10.3	3	0.0014
11.1	482	0.2252
11.3	14	0.0065
12.1	212	0.0991
12.3	83	0.0388
13.1	181	0.0846
13.3	287	0.1341
14.1	26	0.0121
14.3	179	0.0836
15.3	54	0.0252
16.3	2	0.0009
---------------------------
chr4-hg19 88005703-88005763 [AATA]15.1
---------------------------
10.1	10	0.0047
11.1	452	0.2112
12	1	0.0005
12.1	501	0.2341
12.3	1	0.0005
13.1	74	0.0346
14.1	317	0.1481
15.1	459	0.2145
15.2	1	0.0005
16	1	0.0005
16.1	211	0.0986
17.1	103	0.0481
18.1	8	0.0037
19.1	1	0.0005
---------------------------
chr4-hg19 107336275-107336289 [TTTG]3.3
---------------------------
0.1	219	0.1023
0.3	128	0.0598
1.1	332	0.1551
1.2	1	0.0005
1.3	333	0.1556
2.1	99	0.0463
2.3	87	0.0407
3.1	98	0.0458
3.3	698	0.3262
4	1	0.0005
4.1	35	0.0164
4.3	48	0.0224
5.1	33	0.0154
5.3	21	0.0098
6.1	7	0.0033
---------------------------
chr4-hg19 110889831-110889886 [TAGA]14
---------------------------
7.3	1	0.0005
8.3	1	0.0005
12	49	0.0229
13	427	0.1995
14	97	0.0453
15	63	0.0294
16	177	0.0827
17	399	0.1864
18	349	0.1631
19	144	0.0673
20	92	0.043
21	157	0.0734
22	127	0.0593
23	48	0.0224
24	9	0.0042
---------------------------
chr4-hg19 117885601-117885630 [TATC]7.2
---------------------------
5.1	26	0.0121
5.2	33	0.0154
6.1	4	0.0019
6.2	8	0.0037
7.2	424	0.1981
8.1	5	0.0023
8.2	172	0.0804
9.1	328	0.1533
9.2	465	0.2173
10.1	166	0.0776
10.2	291	0.136
11.1	140	0.0654
11.2	57	0.0266
12.1	18	0.0084
12.2	3	0.0014
---------------------------
chr4-hg19 136399785-136399815 [ATAG]7.3
---------------------------
6.2	1	0.0005
6.3	1	0.0005
7.1	1	0.0005
8.1	1	0.0005
8.3	111	0.0519
9.1	28	0.0131
9.3	249	0.1164
10.1	136	0.0636
10.3	40	0.0187
11.1	203	0.0949
11.3	265	0.1238
12.1	204	0.0953
12.3	515	0.2407
13.1	216	0.1009
13.3	147	0.0687
14.1	11	0.0051
14.3	9	0.0042
15.1	1	0.0005
15.3	1	0.0005
---------------------------
chr4-hg19 161537649-161537726 [TATC]19.2
---------------------------
11.2	1	0.0005
16	1	0.0005
17.2	1	0.0005
17.3	4	0.0019
18.2	25	0.0117
18.3	98	0.0458
19.2	229	0.107
19.3	311	0.1453
20.2	387	0.1808
20.3	122	0.057
21.2	471	0.2201
21.3	81	0.0379
22.2	346	0.1617
22.3	31	0.0145
23.2	32	0.015
---------------------------
chr4-hg19 164955214-164955271 [GATA]14.2
---------------------------
5.3	2	0.0009
9.2	34	0.0159
9.3	6	0.0028
10.2	1	0.0005
10.3	14	0.0065
11.2	161	0.0752
11.3	8	0.0037
12.2	28	0.0131
12.3	2	0.0009
13.2	584	0.2729
14.2	459	0.2145
15.2	109	0.0509
16.2	375	0.1752
17.2	260	0.1215
18.2	80	0.0374
19.2	15	0.007
20.2	2	0.0009
---------------------------
chr4-hg19 178121580-178121634 [ATAG]13.3
---------------------------
9	18	0.0084
9.3	1	0.0005
10	158	0.0738
10.3	2	0.0009
11	619	0.2893
11.3	72	0.0336
12	124	0.0579
12.3	407	0.1902
13	14	0.0065
13.3	275	0.1285
14.3	261	0.122
15.3	146	0.0682
16.3	35	0.0164
17.3	6	0.0028
18.3	2	0.0009
---------------------------
chr4-hg19 188246251-188246325 [GAAA]18.3
---------------------------
10.3	50	0.0234
11.3	19	0.0089
12.3	3	0.0014
13.3	40	0.0187
14.3	343	0.1603
15.3	518	0.2421
16.3	415	0.1939
17.3	304	0.1421
18	1	0.0005
18.3	266	0.1243
19.3	149	0.0696
20.3	22	0.0103
21.3	10	0.0047
---------------------------
