# Supplementary material for: Population-scale whole genome sequencing identifies 271 highly polymorphic short tandem repeats from Japanese population
Source: Heliyon. 2018 May 22;4(5):e00625. doi: 10.1016/j.heliyon.2018.e00625 (PMC5986539; doi:10.1016/j.heliyon.2018.e00625)
Supplement: Supplementary Table 8 [file mmc13.xlsx]

## Sheet: chr5
Supplementary Table 8 Allele counts and frequencies of selected STR loci on chromosome 5.
repeat unit	allele counts	allele frequency		repeat unit	allele counts	allele frequency
chr5-hg19 15426230-15426252 [TTTC]5.3				chr5-hg19 125335483-125335555 [TAAAA]14.3
---------------------------				---------------------------
7.2	9	0.0042		6.3	6	0.0028
7.3	2	0.0009		8.3	257	0.1201
8.2	64	0.0299		9.3	322	0.1505
8.3	80	0.0374		10.3	456	0.2131
9.1	2	0.0009		11.3	195	0.0911
9.2	202	0.0944		12.3	218	0.1019
9.3	7	0.0033		13.3	283	0.1322
10.1	6	0.0028		14.2	1	0.0005
10.2	456	0.2131		14.3	273	0.1276
10.3	19	0.0089		15.3	65	0.0304
11	2	0.0009		16.3	51	0.0238
11.1	6	0.0028		17.3	8	0.0037
11.2	500	0.2336		18.3	4	0.0019
11.3	10	0.0047		19.3	1	0.0005
12	1	0.0005		---------------------------
12.1	4	0.0019
12.2	248	0.1159
12.3	12	0.0056		chr5-hg19 146910520-146910589 [AAATA]14
13	1	0.0005		---------------------------
13.1	1	0.0005		7.3	1	0.0005
13.2	191	0.0893		8.4	4	0.0019
13.3	24	0.0112		9.4	2	0.0009
14.1	1	0.0005		10	58	0.0271
14.2	131	0.0612		10.1	8	0.0037
14.3	27	0.0126		11	97	0.0453
15.2	71	0.0332		11.2	6	0.0028
15.3	3	0.0014		12	326	0.1523
16.2	46	0.0215		13	533	0.2491
17.2	14	0.0065		14	410	0.1916
---------------------------				15	349	0.1631
				15.1	1	0.0005
				16	121	0.0565
chr5-hg19 19029207-19029247 [AAAT]10.1				17	126	0.0589
---------------------------				18	68	0.0318
6.1	2	0.0009		19	23	0.0107
6.2	3	0.0014		20	5	0.0023
7	2	0.0009		21	2	0.0009
7.1	548	0.2561		---------------------------
7.2	553	0.2584
8.1	42	0.0196
8.2	42	0.0196		chr5-hg19 156419415-156419467 [AAAAT]10.3
9.1	36	0.0168		---------------------------
9.2	30	0.014		7.3	40	0.0187
10	236	0.1103		8.3	6	0.0028
10.1	242	0.1131		9.3	120	0.0561
10.2	268	0.1252		10.3	174	0.0813
11	61	0.0285		11.3	42	0.0196
11.1	23	0.0107		12.3	129	0.0603
11.2	52	0.0243		13.3	267	0.1248
---------------------------				14.2	1	0.0005
				14.3	523	0.2444
				15.2	1	0.0005
chr5-hg19 20789541-20789609 [TTTC]17.1				15.3	434	0.2028
---------------------------				16.3	283	0.1322
11.1	6	0.0028		17.3	93	0.0435
11.3	21	0.0098		18.3	20	0.0093
12.1	47	0.022		19.3	6	0.0028
12.3	22	0.0103		20.3	1	0.0005
13.1	266	0.1243		---------------------------
13.3	69	0.0322
14.1	342	0.1598
14.3	140	0.0654
15.1	101	0.0472
15.3	71	0.0332
16	2	0.0009
16.1	22	0.0103
16.3	69	0.0322
17.1	1	0.0005
17.3	103	0.0481
18.3	208	0.0972
19.3	251	0.1173
20.3	245	0.1145
21.3	121	0.0565
22.3	25	0.0117
23.3	8	0.0037
---------------------------
chr5-hg19 29239481-29239566 [TTTC]21.2
---------------------------
10.2	1	0.0005
11.2	1	0.0005
12.2	25	0.0117
13.1	1	0.0005
13.2	27	0.0126
14	1	0.0005
14.2	79	0.0369
14.3	1	0.0005
15.2	164	0.0766
16.1	1	0.0005
16.2	251	0.1173
16.3	1	0.0005
17	1	0.0005
17.2	339	0.1584
17.3	1	0.0005
18	23	0.0107
18.2	380	0.1776
19	140	0.0654
19.2	245	0.1145
20	148	0.0692
20.1	1	0.0005
20.2	163	0.0762
21	50	0.0234
21.2	48	0.0224
22	30	0.014
22.2	13	0.0061
23	2	0.0009
23.2	3	0.0014
---------------------------
chr5-hg19 33405375-33405446 [GAAA]18
---------------------------
12	45	0.021
12.2	1	0.0005
13	472	0.2206
14	44	0.0206
15	39	0.0182
16	66	0.0308
17	263	0.1229
18	191	0.0893
19	141	0.0659
20	81	0.0379
21	63	0.0294
22	114	0.0533
23	127	0.0593
24	167	0.078
25	165	0.0771
26	99	0.0463
27	51	0.0238
28	9	0.0042
29	2	0.0009
---------------------------
chr5-hg19 35777767-35777815 [AAAT]12.1
---------------------------
8.1	2	0.0009
9.1	222	0.1037
10.1	334	0.1561
11.1	111	0.0519
12.1	359	0.1678
12.3	10	0.0047
13.1	444	0.2075
13.3	2	0.0009
14.1	493	0.2304
15.1	132	0.0617
16.1	27	0.0126
17.1	4	0.0019
---------------------------
chr5-hg19 84310569-84310615 [TTTA]11.3
---------------------------
7.3	251	0.1173
9.2	517	0.2416
9.3	188	0.0879
10.2	459	0.2145
10.3	178	0.0832
11.2	56	0.0262
11.3	456	0.2131
12.2	2	0.0009
12.3	33	0.0154
---------------------------
chr5-hg19 96219739-96219786 [TATC]12
---------------------------
5.2	9	0.0042
6.2	3	0.0014
8	2	0.0009
8.3	1	0.0005
9	7	0.0033
9.3	11	0.0051
10	162	0.0757
10.3	118	0.0551
11	494	0.2308
11.3	157	0.0734
12	535	0.25
12.3	143	0.0668
13	469	0.2192
13.3	2	0.0009
14	25	0.0117
14.3	1	0.0005
15	1	0.0005
---------------------------
chr5-hg19 109825823-109825893 [AAAG]17.3
---------------------------
8.3	2	0.0009
9	2	0.0009
9.3	4	0.0019
10.3	1	0.0005
11.3	30	0.014
12.3	195	0.0911
13.3	226	0.1056
14.3	131	0.0612
15.3	171	0.0799
16.3	264	0.1234
17.3	307	0.1435
18.3	341	0.1593
19.3	248	0.1159
20.3	128	0.0598
21.3	61	0.0285
22.3	21	0.0098
23.3	7	0.0033
25.3	1	0.0005
---------------------------
chr5-hg19 111255567-111255617 [AGAA]12.3
---------------------------
3.1	16	0.0075
4.1	3	0.0014
5.1	2	0.0009
6.1	1	0.0005
6.3	8	0.0037
7.3	5	0.0023
8.3	1	0.0005
9.3	23	0.0107
10.3	87	0.0407
11.2	3	0.0014
11.3	551	0.2575
12	1	0.0005
12.2	1	0.0005
12.3	331	0.1547
13	1	0.0005
13.2	1	0.0005
13.3	335	0.1565
14	5	0.0023
14.3	177	0.0827
15	2	0.0009
15.3	247	0.1154
16	1	0.0005
16.1	1	0.0005
16.3	226	0.1056
17.3	90	0.0421
18.3	20	0.0093
20.3	1	0.0005
---------------------------
chr5-hg19 125213509-125213559 [ATAG]12.3
---------------------------
7.3	483	0.2257
8.3	46	0.0215
9.3	405	0.1893
10.3	115	0.0537
11.3	374	0.1748
12.3	141	0.0659
13.3	348	0.1626
14.3	175	0.0818
15.3	53	0.0248
---------------------------
chr5-hg19 150805526-150805566 [TCTA]10.1
---------------------------
9.1	333	0.1556
10.1	223	0.1042
10.3	1	0.0005
11.1	325	0.1519
12.1	235	0.1098
12.3	1	0.0005
13.1	503	0.235
13.3	1	0.0005
14.1	397	0.1855
15.1	101	0.0472
16.1	20	0.0093
---------------------------
chr5-hg19 164917190-164917270 [TTTA]20.1
---------------------------
11.2	2	0.0009
13.2	2	0.0009
14	412	0.1925
14.1	1	0.0005
14.2	34	0.0159
15	5	0.0023
15.1	1	0.0005
15.2	479	0.2238
15.3	2	0.0009
16	17	0.0079
16.2	270	0.1262
16.3	1	0.0005
17	361	0.1687
17.2	5	0.0023
18	107	0.05
18.1	1	0.0005
18.2	72	0.0336
18.3	1	0.0005
19	1	0.0005
19.1	93	0.0435
19.2	56	0.0262
20	1	0.0005
20.1	10	0.0047
20.2	124	0.0579
21.2	56	0.0262
21.3	10	0.0047
22.2	2	0.0009
22.3	9	0.0042
23.2	2	0.0009
23.3	3	0.0014
---------------------------
