# Supplementary material for: Population-scale whole genome sequencing identifies 271 highly polymorphic short tandem repeats from Japanese population
Source: Heliyon. 2018 May 22;4(5):e00625. doi: 10.1016/j.heliyon.2018.e00625 (PMC5986539; doi:10.1016/j.heliyon.2018.e00625)
Supplement: Supplementary Table 9 [file mmc14.xlsx]

## Sheet: chr6
Supplementary Table 9 Allele counts and frequencies of selected STR loci on chromosome 6.
repeat unit	allele counts	allele frequency		repeat unit	allele counts	allele frequency
chr6-hg19 17340302-17340348 [ATCT]11.3				chr6-hg19 67449679-67449738 [TTTAG]12
---------------------------				---------------------------
2.3	11	0.0051		2	1	0.0005
3.3	3	0.0014		7.4	31	0.0145
5	3	0.0014		9	4	0.0019
6	3	0.0014		9.4	24	0.0112
7	3	0.0014		10	6	0.0028
8	3	0.0014		10.4	38	0.0178
8.3	219	0.1023		11	219	0.1023
9.3	136	0.0636		11.1	1	0.0005
10.3	279	0.1304		11.3	2	0.0009
11.3	539	0.2519		11.4	113	0.0528
12.3	469	0.2192		12	163	0.0762
13.3	247	0.1154		12.1	2	0.0009
14.3	183	0.0855		12.3	1	0.0005
15.3	38	0.0178		12.4	311	0.1453
16.3	4	0.0019		13	67	0.0313
---------------------------				13.4	302	0.1411
				14	2	0.0009
				14.4	621	0.2902
chr6-hg19 22450324-22450357 [TCTT]8.2				15.4	180	0.0841
---------------------------				16.4	46	0.0215
7.2	94	0.0439		17.4	6	0.0028
7.3	17	0.0079		---------------------------
8.2	33	0.0154
9.2	1	0.0005
9.3	64	0.0299		chr6-hg19 144101037-144101088 [TTATA]10.2
10	398	0.186		---------------------------
10.1	12	0.0056		6.2	4	0.0019
10.2	511	0.2388		7.1	1	0.0005
10.3	175	0.0818		7.2	356	0.1664
11	2	0.0009		8.2	305	0.1425
11.1	10	0.0047		9.2	226	0.1056
11.2	568	0.2654		10.2	333	0.1556
11.3	237	0.1107		11.2	599	0.2799
12.2	12	0.0056		12.2	242	0.1131
12.3	2	0.0009		13.2	52	0.0243
13.2	2	0.0009		14.2	21	0.0098
13.3	1	0.0005		15.2	1	0.0005
14.2	1	0.0005		---------------------------
---------------------------
chr6-hg19 40211270-40211324 [CTAT]13.3
---------------------------
9.3	1	0.0005
10.3	20	0.0093
11.2	1	0.0005
11.3	79	0.0369
12.1	1	0.0005
12.2	123	0.0575
12.3	214	0.1
13.2	188	0.0879
13.3	448	0.2093
14.2	266	0.1243
14.3	220	0.1028
15.2	370	0.1729
15.3	44	0.0206
16.2	129	0.0603
16.3	11	0.0051
17	1	0.0005
17.2	22	0.0103
17.3	1	0.0005
19.2	1	0.0005
---------------------------
chr6-hg19 42429192-42429260 [GATA]17.1
---------------------------
7	1	0.0005
11.1	1	0.0005
13.1	358	0.1673
14.1	113	0.0528
15.1	236	0.1103
15.3	3	0.0014
16.1	351	0.164
16.2	10	0.0047
16.3	87	0.0407
17.1	380	0.1776
17.2	63	0.0294
17.3	138	0.0645
18.1	158	0.0738
18.2	46	0.0215
18.3	61	0.0285
19.1	33	0.0154
19.2	35	0.0164
19.3	41	0.0192
20.1	4	0.0019
20.2	11	0.0051
20.3	6	0.0028
21.2	1	0.0005
21.3	3	0.0014
---------------------------
chr6-hg19 50687151-50687216 [AAAG]16.2
---------------------------
12.3	2	0.0009
13.2	1	0.0005
13.3	2	0.0009
14.2	23	0.0107
14.3	24	0.0112
15.2	36	0.0168
15.3	214	0.1
16.2	211	0.0986
16.3	356	0.1664
17.2	501	0.2341
17.3	239	0.1117
18.1	2	0.0009
18.2	284	0.1327
18.3	133	0.0621
19.2	63	0.0294
19.3	41	0.0192
20.2	5	0.0023
20.3	2	0.0009
22.3	1	0.0005
---------------------------
chr6-hg19 56013176-56013191 [AAAT]4
---------------------------
3.2	6	0.0028
3.3	1	0.0005
4	691	0.3229
4.2	14	0.0065
5	165	0.0771
5.2	263	0.1229
6	100	0.0467
6.2	120	0.0561
7	69	0.0322
7.2	167	0.078
8	231	0.1079
8.2	152	0.071
9	116	0.0542
9.2	37	0.0173
10	7	0.0033
10.2	1	0.0005
---------------------------
chr6-hg19 81582557-81582622 [TTCC]16.2
---------------------------
9	1	0.0005
9.2	705	0.3294
13.2	181	0.0846
14.2	35	0.0164
15.2	86	0.0402
16.2	298	0.1393
16.3	1	0.0005
17.1	1	0.0005
17.2	192	0.0897
18.2	319	0.1491
19.2	146	0.0682
20.2	119	0.0556
21.2	49	0.0229
22.2	7	0.0033
---------------------------
chr6-hg19 86702671-86702685 [TTTA]3.3
---------------------------
3.3	613	0.2864
4.1	4	0.0019
4.3	3	0.0014
5.1	9	0.0042
5.2	1	0.0005
5.3	204	0.0953
6	3	0.0014
6.1	259	0.121
6.3	29	0.0136
7.1	58	0.0271
7.2	2	0.0009
7.3	69	0.0322
8	3	0.0014
8.1	184	0.086
8.2	1	0.0005
8.3	56	0.0262
9.1	70	0.0327
9.2	5	0.0023
9.3	104	0.0486
10	10	0.0047
10.1	180	0.0841
10.2	6	0.0028
10.3	112	0.0523
11	10	0.0047
11.1	77	0.036
11.2	5	0.0023
11.3	30	0.014
12	2	0.0009
12.1	12	0.0056
12.2	5	0.0023
12.3	9	0.0042
13	2	0.0009
13.1	2	0.0009
14.1	1	0.0005
---------------------------
chr6-hg19 92449943-92449990 [ATCT]12
---------------------------
3.1	1	0.0005
4.1	1	0.0005
10	34	0.0159
11	248	0.1159
12	276	0.129
13	346	0.1617
13.3	1	0.0005
14	291	0.136
15	44	0.0206
16	6	0.0028
17	122	0.057
17.3	1	0.0005
18	354	0.1654
19	287	0.1341
20	105	0.0491
20.3	2	0.0009
21	9	0.0042
21.3	6	0.0028
22	3	0.0014
22.3	3	0.0014
---------------------------
chr6-hg19 94097651-94097694 [AGAT]11
---------------------------
8	72	0.0336
9	185	0.0864
10	506	0.2364
11	371	0.1734
12	422	0.1972
13	342	0.1598
14	173	0.0808
15	47	0.022
16	19	0.0089
17	3	0.0014
---------------------------
chr6-hg19 95657991-95658005 [ATAC]3.3
---------------------------
0.2	18	0.0084
0.3	12	0.0056
1	5	0.0023
1.2	1	0.0005
2.1	4	0.0019
2.3	8	0.0037
3.1	5	0.0023
3.3	524	0.2449
4.1	144	0.0673
4.3	309	0.1444
5.1	339	0.1584
5.3	389	0.1818
6.1	225	0.1051
6.3	63	0.0294
7.1	68	0.0318
7.3	16	0.0075
8.1	7	0.0033
8.3	2	0.0009
9.1	1	0.0005
---------------------------
chr6-hg19 102499127-102499188 [CCTT]15.2
---------------------------
10.2	8	0.0037
11.2	293	0.1369
12.2	21	0.0098
13.2	116	0.0542
14.1	2	0.0009
14.2	524	0.2449
15.1	1	0.0005
15.2	370	0.1729
16.2	418	0.1953
17.2	158	0.0738
18.2	148	0.0692
19.2	56	0.0262
20.2	22	0.0103
21.2	3	0.0014
---------------------------
chr6-hg19 104708737-104708784 [ATAC]12
---------------------------
7	104	0.0486
8	70	0.0327
9	45	0.021
10	133	0.0621
11	540	0.2523
12	481	0.2248
12.3	1	0.0005
13	341	0.1593
14	232	0.1084
15	134	0.0626
16	54	0.0252
17	5	0.0023
---------------------------
chr6-hg19 106214600-106214663 [TCTA]16
---------------------------
12	6	0.0028
13	86	0.0402
13.2	23	0.0107
14	645	0.3014
14.2	138	0.0645
15	324	0.1514
15.2	226	0.1056
16	97	0.0453
16.2	300	0.1402
17	15	0.007
17.1	1	0.0005
17.2	172	0.0804
18	1	0.0005
18.1	1	0.0005
18.2	69	0.0322
19.2	30	0.014
20.2	6	0.0028
---------------------------
chr6-hg19 138893985-138894026 [TAGA]10.2
---------------------------
7.2	2	0.0009
8.2	9	0.0042
9.2	165	0.0771
10.2	132	0.0617
11.1	2	0.0009
11.2	539	0.2519
12.1	5	0.0023
12.2	426	0.1991
13.1	2	0.0009
13.2	554	0.2589
14.1	1	0.0005
14.2	270	0.1262
15.1	2	0.0009
15.2	28	0.0131
16.2	2	0.0009
17.2	1	0.0005
---------------------------
chr6-hg19 147967163-147967210 [TATC]12
---------------------------
3	1	0.00046729
5	309	0.144393
6	489	0.228505
7	419	0.195794
8	268	0.125234
9	64	0.0299065
10	253	0.118224
11	202	0.0943925
12	109	0.0509346
13	25	0.0116822
14	1	0.00046729
---------------------------
chr6-hg19 152649511-152649559 [TTTA]12.1
---------------------------
9.1	40	0.0187
10.1	17	0.0079
10.2	2	0.0009
11.1	446	0.2084
11.2	8	0.0037
12.1	454	0.2121
12.2	148	0.0692
13.1	262	0.1224
13.2	376	0.1757
14.1	12	0.0056
14.2	305	0.1425
14.3	5	0.0023
15.1	2	0.0009
15.2	60	0.028
16.2	3	0.0014
---------------------------
chr6-hg19 154136305-154136344 [AGAT]10
---------------------------
5	4	0.0019
6	1	0.0005
7	512	0.2393
8	25	0.0117
8.3	1	0.0005
9	343	0.1603
10	264	0.1234
11	127	0.0593
12	559	0.2612
13	258	0.1206
14	45	0.021
15	1	0.0005
---------------------------
chr6-hg19 164456271-164456319 [CTTC]12.1
---------------------------
7.1	1	0.0005
8.1	1	0.0005
9.1	135	0.0631
10	1	0.0005
10.1	486	0.2271
11.1	258	0.1206
12.1	323	0.1509
13.1	283	0.1322
13.2	1	0.0005
14	1	0.0005
14.1	381	0.178
15.1	198	0.0925
16.1	60	0.028
17.1	10	0.0047
19.1	1	0.0005
---------------------------
chr6-hg19 166341167-166341195 [GTTT]7.1
---------------------------
4.3	5	0.0023
5.1	1	0.0005
6.1	67	0.0313
6.3	40	0.0187
7.1	817	0.3818
7.3	275	0.1285
8.1	223	0.1042
8.3	166	0.0776
9.1	222	0.1037
9.3	96	0.0449
10.1	59	0.0276
10.3	66	0.0308
11.1	32	0.015
11.2	1	0.0005
11.3	30	0.014
12.1	16	0.0075
12.3	17	0.0079
13.1	6	0.0028
14.1	1	0.0005
---------------------------
