# Supplementary material for: Population-scale whole genome sequencing identifies 271 highly polymorphic short tandem repeats from Japanese population
Source: Heliyon. 2018 May 22;4(5):e00625. doi: 10.1016/j.heliyon.2018.e00625 (PMC5986539; doi:10.1016/j.heliyon.2018.e00625)
Supplement: Supplementary Table 10 [file mmc15.xlsx]

## Sheet: chr7
Supplementary Table 10 Allele counts and frequencies of selected STR loci on chromosome 7.
repeat unit	allele counts	allele frequency		repeat unit	allele counts	allele frequency
chr7-hg19 26723155-26723193 [GGAA]9.3				chr7-hg19 113785487-113785560 [TTTTC]14.4
---------------------------				---------------------------
6.3	69	0.0322		7.4	20	0.0093
7.3	52	0.0243		8.4	3	0.0014
8.3	167	0.078		9.3	1	0.0005
9.3	378	0.1766		9.4	645	0.3014
10.3	329	0.1537		10.4	108	0.0505
11.3	321	0.15		11.1	3	0.0014
12.3	647	0.3023		11.4	50	0.0234
13.3	98	0.0458		12.1	16	0.0075
14.3	62	0.029		12.2	1	0.0005
15.3	16	0.0075		12.4	2	0.0009
16.3	1	0.0005		13.1	49	0.0229
---------------------------				13.2	7	0.0033
				14.1	260	0.1215
				14.2	8	0.0037
chr7-hg19 53856520-53856566 [AGAT]11.3				15	1	0.0005
---------------------------				15.1	393	0.1836
4.1	2	0.0009		15.2	5	0.0023
4.3	1	0.0005		16.1	315	0.1472
8.3	1	0.0005		16.2	1	0.0005
9.1	139	0.065		17.1	83	0.0388
9.3	1	0.0005		18.1	122	0.057
10.3	104	0.0486		19.1	39	0.0182
11	1	0.0005		20.1	8	0.0037
11.1	3	0.0014		---------------------------
11.3	639	0.2986
12	6	0.0028
12.3	62	0.029		chr7-hg19 133242944-133243010 [TCTTT]13.2
13	115	0.0537		---------------------------
13.1	13	0.0061		6.2	1	0.0005
13.3	349	0.1631		8.2	26	0.0121
14	141	0.0659		9.2	166	0.0776
14.1	30	0.014		10.2	166	0.0776
14.3	185	0.0864		11.2	194	0.0907
15	11	0.0051		12.2	270	0.1262
15.1	62	0.029		13.2	381	0.178
15.3	33	0.0154		14.2	455	0.2126
16	8	0.0037		15.2	241	0.1126
16.1	169	0.079		16.2	122	0.057
16.3	5	0.0023		17.2	41	0.0192
17.1	37	0.0173		18.1	1	0.0005
17.3	9	0.0042		18.2	39	0.0182
18.1	6	0.0028		19.2	19	0.0089
18.3	5	0.0023		20.2	17	0.0079
19.3	2	0.0009		21.2	1	0.0005
20.3	1	0.0005		---------------------------
---------------------------
chr7-hg19 56635379-56635397 [AAAC]4.3
---------------------------
2.3	21	0.0098
3.1	526	0.2458
3.3	232	0.1084
4.1	153	0.0715
4.2	2	0.0009
4.3	520	0.243
5.1	254	0.1187
5.3	315	0.1472
6.1	88	0.0411
6.3	22	0.0103
7.1	7	0.0033
---------------------------
chr7-hg19 57688634-57688648 [ACAT]3.3
---------------------------
0.1	60	0.028
0.3	152	0.071
1.1	377	0.1762
1.3	90	0.0421
2.1	127	0.0593
2.3	42	0.0196
3.1	106	0.0495
3.3	341	0.1593
4.1	210	0.0981
4.3	82	0.0383
5.1	149	0.0696
5.3	140	0.0654
6.1	89	0.0416
6.3	43	0.0201
7.1	37	0.0173
7.3	36	0.0168
8.1	33	0.0154
8.3	19	0.0089
9.1	5	0.0023
9.3	2	0.0009
---------------------------
chr7-hg19 63901709-63901783 [AGAT]18.3
---------------------------
13	5	0.0023
15.3	4	0.0019
16.3	87	0.0407
17.2	2	0.0009
17.3	402	0.1879
18.2	3	0.0014
18.3	365	0.1706
19.2	294	0.1374
19.3	155	0.0724
20.2	301	0.1407
20.3	41	0.0192
21.2	61	0.0285
21.3	10	0.0047
22.1	7	0.0033
22.2	35	0.0164
23.1	55	0.0257
23.2	13	0.0061
24.1	156	0.0729
25.1	104	0.0486
26.1	6	0.0028
27.1	34	0.0159
---------------------------
chr7-hg19 84257886-84257934 [TCTA]12.1
---------------------------
12.1	225	0.1051
13.1	300	0.1402
14.1	6	0.0028
15.1	306	0.143
16.1	56	0.0262
17.1	52	0.0243
18.1	262	0.1224
19.1	296	0.1383
20.1	367	0.1715
21.1	187	0.0874
22.1	68	0.0318
23.1	13	0.0061
24.1	2	0.0009
---------------------------
chr7-hg19 84908934-84908978 [TATC]11.1
---------------------------
3.1	1	0.0005
7.3	3	0.0014
8.1	1	0.0005
9.3	19	0.0089
10.1	17	0.0079
10.3	334	0.1561
11.1	620	0.2897
11.3	356	0.1664
12.1	321	0.15
12.3	70	0.0327
13.1	152	0.071
13.3	125	0.0584
14.1	64	0.0299
14.3	40	0.0187
15.1	7	0.0033
15.3	10	0.0047
---------------------------
chr7-hg19 95415042-95415070 [TGTA]7.1
---------------------------
0.1	94	0.0439
2.3	4	0.0019
3.1	27	0.0126
3.3	415	0.1939
4.1	149	0.0696
4.3	80	0.0374
5.1	75	0.035
5.3	227	0.1061
6.1	57	0.0266
6.3	38	0.0178
7.1	420	0.1963
7.3	102	0.0477
8.1	139	0.065
8.3	142	0.0664
9.1	102	0.0477
9.3	51	0.0238
10.1	14	0.0065
10.3	2	0.0009
11.1	1	0.0005
12.3	1	0.0005
---------------------------
chr7-hg19 103502857-103502915 [TCTA]14.3
---------------------------
10.3	14	0.0065
11.3	6	0.0028
12.2	5	0.0023
12.3	106	0.0495
13.2	54	0.0252
13.3	163	0.0762
14.2	101	0.0472
14.3	362	0.1692
15.2	350	0.1636
15.3	439	0.2051
16.2	197	0.0921
16.3	157	0.0734
17.2	117	0.0547
17.3	48	0.0224
18.2	17	0.0079
18.3	1	0.0005
19.2	3	0.0014
---------------------------
chr7-hg19 106659390-106659453 [CTTT]16
---------------------------
7.1	17	0.0079
8.1	12	0.0056
9	3	0.0014
10.1	13	0.0061
11	2	0.0009
11.1	13	0.0061
12	53	0.0248
12.1	3	0.0014
13	80	0.0374
13.3	2	0.0009
14	607	0.2836
14.3	2	0.0009
15	414	0.1935
16	388	0.1813
17	247	0.1154
17.3	1	0.0005
18	217	0.1014
19	60	0.028
20	4	0.0019
21	2	0.0009
---------------------------
chr7-hg19 122981619-122981682 [ATAG]16
---------------------------
7	1	0.0005
8	2	0.0009
9	23	0.0107
10	158	0.0738
11	555	0.2593
12	418	0.1953
13	247	0.1154
14	126	0.0589
15	252	0.1178
16	243	0.1136
16.2	1	0.0005
17	80	0.0374
18	24	0.0112
19	6	0.0028
20	4	0.0019
---------------------------
chr7-hg19 153188873-153188931 [AAAG]14.3
---------------------------
4.3	1	0.0005
5.3	741	0.3463
9.3	192	0.0897
10.3	149	0.0696
11.3	32	0.015
12.3	201	0.0939
13.3	152	0.071
14.3	106	0.0495
15.3	166	0.0776
16.3	171	0.0799
17.3	137	0.064
18.3	75	0.035
19.3	16	0.0075
21.3	1	0.0005
---------------------------
