# Supplementary material for: Population-scale whole genome sequencing identifies 271 highly polymorphic short tandem repeats from Japanese population
Source: Heliyon. 2018 May 22;4(5):e00625. doi: 10.1016/j.heliyon.2018.e00625 (PMC5986539; doi:10.1016/j.heliyon.2018.e00625)
Supplement: Supplementary Table 11 [file mmc16.xlsx]

## Sheet: chr8
Supplementary Table 11 Allele counts and frequencies of selected STR loci on chromosome 8.
repeat unit	allele counts	allele frequency		repeat unit	allele counts	allele frequency
chr8-hg19 12770503-12770541 [ATAG]9.3				chr8-hg19 16562082-16562107 [TTGTT]5.1
---------------------------				---------------------------
9.3	9	0.0042		1.3	38	0.0178
10.3	23	0.0107		2	1	0.0005
11.3	62	0.029		2.2	3	0.0014
12.3	402	0.1879		2.4	54	0.0252
13.3	204	0.0953		3	14	0.0065
14.3	126	0.0589		3.1	17	0.0079
15.1	1	0.0005		3.2	4	0.0019
15.3	208	0.0972		3.3	56	0.0262
16.3	237	0.1107		3.4	8	0.0037
17.3	359	0.1678		4	226	0.1056
18.3	265	0.1238		4.1	19	0.0089
19.3	165	0.0771		4.2	284	0.1327
20.3	74	0.0346		4.3	20	0.0093
21.3	5	0.0023		4.4	305	0.1425
---------------------------				5	27	0.0126
				5.1	723	0.3379
				5.2	1	0.0005
chr8-hg19 53807140-53807180 [AAAT]10.1				5.3	277	0.1294
---------------------------				6	61	0.0285
4.3	3	0.0014		6.4	1	0.0005
5.1	11	0.0051		7.2	1	0.0005
5.3	11	0.0051		---------------------------
6.1	10	0.0047
6.3	1	0.0005
7.1	9	0.0042		chr8-hg19 76302186-76302254 [ATAAT]13.4
7.3	4	0.0019		---------------------------
9.1	1	0.0005		8.2	2	0.0009
10.1	522	0.2439		10.2	11	0.0051
11.1	404	0.1888		11.2	68	0.0318
12.1	223	0.1042		11.4	12	0.0056
13.1	19	0.0089		12.1	2	0.0009
14.1	30	0.014		12.2	362	0.1692
15.1	122	0.057		12.4	38	0.0178
16.1	361	0.1687		13.1	1	0.0005
17.1	390	0.1822		13.2	520	0.243
18.1	19	0.0089		13.4	148	0.0692
---------------------------				14.2	348	0.1626
				14.4	176	0.0822
				15.2	224	0.1047
chr8-hg19 57998546-57998607 [AGAA]15.2				15.4	127	0.0593
---------------------------				16.2	52	0.0243
3.2	1	0.0005		16.4	26	0.0121
9	2	0.0009		17.2	20	0.0093
10	2	0.0009		18.2	1	0.0005
11	102	0.0477		19.4	2	0.0009
12	139	0.065		---------------------------
12.2	7	0.0033
13	48	0.0224
13.2	6	0.0028		chr8-hg19 85025032-85025077 [TATTT]9.1
14	108	0.0505		---------------------------
14.2	67	0.0313		2	9	0.0042
15	44	0.0206		3	1	0.0005
15.2	170	0.0794		3.2	1	0.0005
15.3	1	0.0005		4	12	0.0056
16	251	0.1173		5	18	0.0084
16.2	280	0.1308		6	17	0.0079
17	252	0.1178		7.1	2	0.0009
17.2	251	0.1173		8.1	9	0.0042
18	172	0.0804		9	1	0.0005
18.2	125	0.0584		9.1	565	0.264
19	59	0.0276		10.1	56	0.0262
19.2	27	0.0126		11.1	64	0.0299
20	6	0.0028		12	1	0.0005
20.2	1	0.0005		12.1	605	0.2827
21	1	0.0005		13.1	107	0.05
21.2	1	0.0005		14.1	14	0.0065
22.1	1	0.0005		15.1	120	0.0561
23.1	1	0.0005		16.1	188	0.0879
25.1	15	0.007		17	7	0.0033
---------------------------				17.1	258	0.1206
				18.1	65	0.0304
				19.1	20	0.0093
chr8-hg19 62822115-62822153 [TATC]9.3				---------------------------
---------------------------
8.3	61	0.0285
9.2	44	0.0206
9.3	156	0.0729
10.2	124	0.0579
10.3	621	0.2902
11.2	238	0.1112
11.3	619	0.2893
12.1	1	0.0005
12.2	58	0.0271
12.3	156	0.0729
13.2	7	0.0033
13.3	47	0.022
14.3	6	0.0028
15.3	2	0.0009
---------------------------
chr8-hg19 78982454-78982522 [AAAG]17.1
---------------------------
12	7	0.0033
13	3	0.0014
13.3	1	0.0005
14.1	37	0.0173
14.3	75	0.035
15.1	45	0.021
15.3	452	0.2112
16.1	482	0.2252
16.3	112	0.0523
17.1	399	0.1864
17.3	25	0.0117
18.1	206	0.0963
18.3	6	0.0028
19.1	182	0.085
20.1	83	0.0388
21.1	24	0.0112
23.1	1	0.0005
---------------------------
chr8-hg19 88863656-88863697 [AATA]10.2
---------------------------
4.2	223	0.1042
7.2	612	0.286
8.2	4	0.0019
9.2	260	0.1215
10.2	397	0.1855
11.2	435	0.2033
12.2	171	0.0799
13.2	35	0.0164
14.2	1	0.0005
15.2	2	0.0009
---------------------------
chr8-hg19 107016197-107016265 [TAGA]17.1
---------------------------
9.2	1	0.0005
10.2	352	0.1645
11.2	64	0.0299
12.1	1	0.0005
12.2	364	0.1701
13.2	102	0.0477
14.1	47	0.022
14.2	18	0.0084
15.1	432	0.2019
15.2	5	0.0023
16.1	610	0.285
17.1	122	0.057
18.1	20	0.0093
19.1	2	0.0009
---------------------------
chr8-hg19 115473653-115473715 [TTTC]15.3
---------------------------
7.3	19	0.0089
8.3	94	0.0439
9.3	31	0.0145
10	1	0.0005
10.2	1	0.0005
10.3	755	0.3528
11	4	0.0019
11.3	155	0.0724
12	1	0.0005
12.3	50	0.0234
13	5	0.0023
13.3	35	0.0164
14	51	0.0238
14.2	2	0.0009
14.3	128	0.0598
15	364	0.1701
15.2	22	0.0103
15.3	99	0.0463
16	132	0.0617
16.2	2	0.0009
16.3	58	0.0271
17	91	0.0425
17.3	11	0.0051
18	22	0.0103
18.3	4	0.0019
19	3	0.0014
---------------------------
chr8-hg19 116512143-116512218 [TTTC]19
---------------------------
10.3	1	0.0005
11.1	1	0.0005
12.2	23	0.0107
12.3	4	0.0019
13.2	5	0.0023
13.3	444	0.2075
14.2	46	0.0215
14.3	139	0.065
15.2	253	0.1182
15.3	46	0.0215
16.2	284	0.1327
16.3	6	0.0028
17	15	0.007
17.2	167	0.078
17.3	2	0.0009
18	269	0.1257
18.1	2	0.0009
18.2	147	0.0687
18.3	1	0.0005
19	119	0.0556
19.2	68	0.0318
19.3	1	0.0005
20	69	0.0322
20.2	13	0.0061
21	11	0.0051
21.2	2	0.0009
22	2	0.0009
---------------------------
chr8-hg19 125907107-125907158 [TCTA]13
---------------------------
7	2	0.0009
9	5	0.0023
10	314	0.1467
11	209	0.0977
12	225	0.1051
13	514	0.2402
13.3	1	0.0005
14	438	0.2047
15	271	0.1266
16	134	0.0626
17	26	0.0121
18	1	0.0005
---------------------------
chr8-hg19 127921607-127921664 [TTCC]14.2
---------------------------
8.2	4	0.0019
9.2	129	0.0603
10.2	43	0.0201
11.2	377	0.1762
12.2	42	0.0196
13.2	340	0.1589
14.2	26	0.0121
15.2	107	0.05
16.2	276	0.129
17.2	118	0.0551
18.2	399	0.1864
19.1	2	0.0009
19.2	254	0.1187
19.3	1	0.0005
20.2	18	0.0084
21.2	4	0.0019
---------------------------
chr8-hg19 130343086-130343158 [TAGA]18.1
---------------------------
10.2	1	0.0005
11.1	1	0.0005
11.2	101	0.0472
12.2	121	0.0565
13.2	177	0.0827
14.2	158	0.0738
15.1	266	0.1243
15.2	79	0.0369
16.1	382	0.1785
16.2	17	0.0079
17	1	0.0005
17.1	400	0.1869
17.2	3	0.0014
18.1	326	0.1523
19.1	96	0.0449
20.1	9	0.0042
21.1	2	0.0009
---------------------------
