# Supplementary material for: Population-scale whole genome sequencing identifies 271 highly polymorphic short tandem repeats from Japanese population
Source: Heliyon. 2018 May 22;4(5):e00625. doi: 10.1016/j.heliyon.2018.e00625 (PMC5986539; doi:10.1016/j.heliyon.2018.e00625)
Supplement: Supplementary Table 12 [file mmc17.xlsx]

## Sheet: chr9
Supplementary Table 12 Allele counts and frequencies of selected STR loci on chromosome 9.
repeat unit	allele counts	allele frequency		repeat unit	allele counts	allele frequency
chr9-hg19 5200529-5200567 [TATC]9.3				chr9-hg19 15958515-15958561 [TATTA]9.2
---------------------------				---------------------------
4.2	1	0.0005		2.1	2	0.0009
5.3	162	0.0757		5.2	1	0.0005
6.2	7	0.0033		6.3	1	0.0005
6.3	339	0.1584		7.2	2	0.0009
7.3	143	0.0668		7.4	16	0.0075
8.3	2	0.0009		8.2	5	0.0023
9.3	84	0.0393		8.3	1	0.0005
10.3	246	0.115		8.4	636	0.2972
11.3	682	0.3187		9.2	332	0.1551
12.3	329	0.1537		9.4	241	0.1126
13.3	137	0.064		10.2	221	0.1033
14.3	7	0.0033		10.4	114	0.0533
15.3	1	0.0005		11.2	235	0.1098
---------------------------				11.4	21	0.0098
				12.2	202	0.0944
				12.4	19	0.0089
chr9-hg19 6927090-6927140 [TCTA]12.3				13.2	69	0.0322
---------------------------				13.4	1	0.0005
7.3	59	0.0276		14.2	20	0.0093
8.3	11	0.0051		15.2	1	0.0005
9.1	4	0.0019		---------------------------
9.3	3	0.0014
10.1	2	0.0009
10.2	1	0.0005		chr9-hg19 112124311-112124359 [AAAAC]9.4
10.3	47	0.022		---------------------------
11.3	257	0.1201		3.4	371	0.1734
12.3	545	0.2547		6.4	2	0.0009
13.2	1	0.0005		7.4	539	0.2519
13.3	468	0.2187		8.1	1	0.0005
14.2	1	0.0005		8.2	1	0.0005
14.3	528	0.2467		8.3	407	0.1902
15.3	149	0.0696		8.4	343	0.1603
16.3	59	0.0276		9.3	26	0.0121
17.3	5	0.0023		9.4	338	0.1579
---------------------------				10.4	108	0.0505
				11.4	4	0.0019
				---------------------------
chr9-hg19 10049408-10049443 [AAAG]9
---------------------------
4	1	0.0005		chr9-hg19 112972168-112972222 [AAGAG]11
4.3	2	0.0009		---------------------------
5	1	0.0005		8	17	0.0079
6	3	0.0014		9	347	0.1621
7	3	0.0014		10	22	0.0103
7.1	3	0.0014		11	72	0.0336
7.2	19	0.0089		12	140	0.0654
7.3	277	0.1294		13	364	0.1701
8	95	0.0444		13.1	2	0.0009
8.1	5	0.0023		14	256	0.1196
8.2	2	0.0009		15	255	0.1192
8.3	35	0.0164		16	284	0.1327
9	766	0.3579		17	262	0.1224
9.1	11	0.0051		18	86	0.0402
9.3	5	0.0023		19	30	0.014
10	4	0.0019		20	2	0.0009
10.3	18	0.0084		21	1	0.0005
11	1	0.0005		---------------------------
11.2	1	0.0005
11.3	22	0.0103
12	1	0.0005
12.1	1	0.0005
12.2	83	0.0388
12.3	349	0.1631
13	9	0.0042
13.2	32	0.015
13.3	127	0.0593
14	1	0.0005
14.1	1	0.0005
14.2	13	0.0061
14.3	111	0.0519
15.2	1	0.0005
15.3	73	0.0341
16	1	0.0005
16.3	48	0.0224
17.3	12	0.0056
18.3	2	0.0009
19.3	1	0.0005
---------------------------
chr9-hg19 10065142-10065194 [AGAA]13.1
---------------------------
11.1	48	0.0224
12.1	172	0.0804
13.1	100	0.0467
14.1	44	0.0206
15.1	150	0.0701
16.1	251	0.1173
17.1	324	0.1514
17.2	3	0.0014
18.1	345	0.1612
18.2	1	0.0005
19.1	330	0.1542
20.1	209	0.0977
21.1	83	0.0388
22.1	54	0.0252
23.1	23	0.0107
25.1	3	0.0014
---------------------------
chr9-hg19 10509471-10509503 [ATCT]8.1
---------------------------
4.1	144	0.0673
5.1	1	0.0005
6.1	584	0.2729
7.1	4	0.0019
7.3	2	0.0009
8.1	168	0.0785
8.3	60	0.028
9.1	63	0.0294
9.3	6	0.0028
10.1	410	0.1916
11.1	472	0.2206
11.3	1	0.0005
12.1	193	0.0902
13.1	25	0.0117
14.1	1	0.0005
14.3	2	0.0009
15.3	4	0.0019
---------------------------
chr9-hg19 15944824-15944885 [TTTC]15.2
---------------------------
8.3	1	0.0005
10.3	5	0.0023
11.3	41	0.0192
12.3	36	0.0168
13.3	219	0.1023
14.3	319	0.1491
15.2	2	0.0009
15.3	445	0.2079
16.2	1	0.0005
16.3	502	0.2346
17.2	15	0.007
17.3	369	0.1724
18.2	18	0.0084
18.3	138	0.0645
19.2	3	0.0014
19.3	22	0.0103
20.3	4	0.0019
---------------------------
chr9-hg19 68750514-68750603 [TAGA]22.2
---------------------------
14.2	132	0.0617
15.2	143	0.0668
16.2	201	0.0939
17.2	428	0.2
18.2	457	0.2136
19.2	464	0.2168
20.2	257	0.1201
21.2	45	0.021
22.2	11	0.0051
23.2	2	0.0009
---------------------------
chr9-hg19 76286311-76286361 [TCTA]12.3
---------------------------
8.3	4	0.0019
9.3	11	0.0051
10.3	388	0.1813
11.3	274	0.128
12.3	224	0.1047
13.3	449	0.2098
14.3	508	0.2374
15.3	224	0.1047
16.3	54	0.0252
---------------------------
chr9-hg19 83639451-83639519 [GATA]17.1
---------------------------
6.2	62	0.029
8.2	1	0.0005
9.2	14	0.0065
10.2	559	0.2612
11.2	294	0.1374
12.2	340	0.1589
13.1	7	0.0033
13.2	180	0.0841
14.1	18	0.0084
14.2	228	0.1065
15.1	90	0.0421
15.2	65	0.0304
16.1	92	0.043
16.2	2	0.0009
17.1	150	0.0701
18.1	34	0.0159
19.1	4	0.0019
---------------------------
chr9-hg19 86183833-86183873 [AGAT]10.1
---------------------------
6.1	21	0.0098
7.1	134	0.0626
8.1	501	0.2341
9.1	472	0.2206
10.1	366	0.171
11	1	0.0005
11.1	268	0.1252
12.1	279	0.1304
13.1	76	0.0355
14.1	21	0.0098
15.1	1	0.0005
---------------------------
chr9-hg19 93928996-93929017 [AAAT]5.2
---------------------------
5.2	209	0.0977
6.2	498	0.2327
7.2	56	0.0262
8.2	146	0.0682
9.2	501	0.2341
10.1	1	0.0005
10.2	358	0.1673
11.1	1	0.0005
11.2	229	0.107
12.2	124	0.0579
13.2	17	0.0079
---------------------------
chr9-hg19 96594772-96594841 [TCTA]17.2
---------------------------
14	1	0.0005
14.2	242	0.1131
15	245	0.1145
15.2	240	0.1121
16	259	0.121
16.2	316	0.1477
17	26	0.0121
17.1	1	0.0005
17.2	419	0.1958
18	1	0.0005
18.1	5	0.0023
18.2	297	0.1388
19.2	84	0.0393
20.2	4	0.0019
---------------------------
chr9-hg19 119871615-119871651 [AAAT]9.1
---------------------------
1	1	0.0005
5.3	470	0.2196
6.3	179	0.0836
7.3	8	0.0037
8.2	1	0.0005
8.3	627	0.293
9	1	0.0005
9.1	45	0.021
9.3	66	0.0308
10.3	311	0.1453
11.3	352	0.1645
12.3	79	0.0369
---------------------------
