# Supplementary material for: Population-scale whole genome sequencing identifies 271 highly polymorphic short tandem repeats from Japanese population
Source: Heliyon. 2018 May 22;4(5):e00625. doi: 10.1016/j.heliyon.2018.e00625 (PMC5986539; doi:10.1016/j.heliyon.2018.e00625)
Supplement: Supplementary Table 13 [file mmc18.xlsx]

## Sheet: chr10
Supplementary Table 13 Allele counts and frequencies of selected STR loci on chromosome 10.
repeat unit	allele counts	allele frequency		repeat unit	allele counts	allele frequency
chr10-hg19 68180557-68180599 [AAAT]10.3				chr10-hg19 117392375-117392418 [TTTTA]8.4
---------------------------				---------------------------
4	3	0.0014		8.4	372	0.1738
4.1	4	0.0019		9.4	270	0.1262
5.3	9	0.0042		10.4	24	0.0112
6.2	556	0.2598		11.4	352	0.1645
7.2	93	0.0435		12.4	74	0.0346
9.3	3	0.0014		13.4	424	0.1981
10.2	3	0.0014		14	4	0.0019
10.3	271	0.1266		14.4	441	0.2061
11.2	129	0.0603		15.4	157	0.0734
11.3	22	0.0103		16.4	21	0.0098
12.2	104	0.0486		17.4	1	0.0005
12.3	70	0.0327		---------------------------
13.2	55	0.0257
13.3	419	0.1958
14.3	285	0.1332
15.3	111	0.0519
16.3	3	0.0014
---------------------------
chr10-hg19 73900795-73900845 [ATAG]12.3
---------------------------
4.3	4	0.0019
5.1	8	0.0037
7.3	3	0.0014
8.1	14	0.0065
8.3	41	0.0192
9.3	19	0.0089
10.1	1	0.0005
10.3	331	0.1547
11.1	16	0.0075
11.3	260	0.1215
12.1	4	0.0019
12.3	629	0.2939
13.1	17	0.0079
13.3	480	0.2243
14.1	30	0.014
14.3	176	0.0822
15.1	17	0.0079
15.3	65	0.0304
16.1	14	0.0065
16.3	8	0.0037
17.1	3	0.0014
---------------------------
chr10-hg19 74190843-74190901 [TATC]14.3
---------------------------
9.3	2	0.0009
11.3	1	0.0005
12.3	503	0.235
13.1	1	0.0005
13.3	95	0.0444
14.3	455	0.2126
15.3	351	0.164
16.3	361	0.1687
17.3	273	0.1276
18.3	74	0.0346
19.3	23	0.0107
20.3	1	0.0005
---------------------------
chr10-hg19 85847791-85847848 [AGAT]14.2
---------------------------
7.2	11	0.0051
9.2	236	0.1103
10.2	33	0.0154
11.2	29	0.0136
12.1	1	0.0005
12.2	144	0.0673
13.2	385	0.1799
14.2	646	0.3019
15.2	498	0.2327
16.2	143	0.0668
17.2	13	0.0061
18.2	1	0.0005
---------------------------
