# Supplementary material for: Population-scale whole genome sequencing identifies 271 highly polymorphic short tandem repeats from Japanese population
Source: Heliyon. 2018 May 22;4(5):e00625. doi: 10.1016/j.heliyon.2018.e00625 (PMC5986539; doi:10.1016/j.heliyon.2018.e00625)
Supplement: Supplementary Table 14 [file mmc19.xlsx]

## Sheet: chr11
Supplementary Table 14 Allele counts and frequencies of selected STR loci on chromosome 11.
repeat unit	allele counts	allele frequency		repeat unit	allele counts	allele frequency
chr11-hg19 43456619-43456682 [AGAT]16				chr11-hg19 18642871-18642925 [AGAAA]11
---------------------------				---------------------------
7	5	0.0023		6	1	0.0005
8	1	0.0005		7	10	0.0047
11	4	0.0019		7.4	1	0.0005
12	18	0.0084		8	462	0.2159
13	52	0.0243		9	173	0.0808
14	311	0.1453		9.2	3	0.0014
15	426	0.1991		10	628	0.2935
15.2	1	0.0005		11	294	0.1374
16	553	0.2584		11.4	4	0.0019
16.1	1	0.0005		12	69	0.0322
16.2	11	0.0051		13	28	0.0131
17	464	0.2168		14	97	0.0453
17.1	1	0.0005		15	214	0.1
17.2	6	0.0028		16	142	0.0664
18	211	0.0986		17	13	0.0061
18.2	2	0.0009		18	1	0.0005
19	69	0.0322		---------------------------
20	3	0.0014
21	1	0.0005
---------------------------				chr11-hg19 19587579-19587628 [ATTTT]10
				---------------------------
				5	112	0.0523
chr11-hg19 80002800-80002836 [ATCT]9.1				6	295	0.1379
---------------------------				7	10	0.0047
6.1	257	0.1201		8	28	0.0131
7.1	30	0.014		9	447	0.2089
8.1	599	0.2799		9.1	1	0.0005
9.1	415	0.1939		9.4	1	0.0005
10.1	235	0.1098		10	230	0.1075
11.1	444	0.2075		11	24	0.0112
12.1	70	0.0327		12	266	0.1243
13.1	72	0.0336		13	363	0.1696
14.1	17	0.0079		14	269	0.1257
15.1	1	0.0005		15	92	0.043
---------------------------				16	2	0.0009
				---------------------------
chr11-hg19 110225635-110225689 [CTTC]13.3
---------------------------
6.3	1	0.0005
7.2	1	0.0005
7.3	374	0.1748
8.3	541	0.2528
9.3	1	0.0005
10.3	65	0.0304
11.3	222	0.1037
12.2	1	0.0005
12.3	58	0.0271
13.3	334	0.1561
14.3	286	0.1336
15.3	191	0.0893
16.3	54	0.0252
17.3	11	0.0051
---------------------------
chr11-hg19 110725349-110725413 [AGGA]16.1
---------------------------
4	1	0.0005
6	8	0.0037
6.1	1	0.0005
7	25	0.0117
8	30	0.014
8.1	5	0.0023
9	89	0.0416
9.1	6	0.0028
10	43	0.0201
10.1	91	0.0425
11	25	0.0117
11.1	197	0.0921
12	1	0.0005
12.1	161	0.0752
13	20	0.0093
13.1	540	0.2523
14	2	0.0009
14.1	219	0.1023
15	2	0.0009
15.1	189	0.0883
16.1	231	0.1079
17.1	195	0.0911
18.1	51	0.0238
19.1	7	0.0033
20.1	1	0.0005
---------------------------
chr11-hg19 126538589-126538669 [TTTC]20.1
---------------------------
12.1	117	0.0547
13.1	21	0.0098
14.1	250	0.1168
15.1	74	0.0346
16.1	28	0.0131
17.1	7	0.0033
18.1	36	0.0168
18.3	1	0.0005
19.1	113	0.0528
19.3	7	0.0033
20.1	198	0.0925
20.3	31	0.0145
21.1	269	0.1257
21.3	121	0.0565
22.1	198	0.0925
22.3	272	0.1271
23.1	64	0.0299
23.3	211	0.0986
24.1	13	0.0061
24.3	83	0.0388
25.1	3	0.0014
25.3	2	0.0009
26.3	21	0.0098
---------------------------
chr11-hg19 132008458-132008526 [ATCT]17.1
---------------------------
13	12	0.0056
13.1	3	0.0014
14.1	98	0.0458
15	20	0.0093
15.1	281	0.1313
16	173	0.0808
16.1	473	0.221
17	251	0.1173
17.1	171	0.0799
18	128	0.0598
18.1	46	0.0215
18.3	1	0.0005
19	87	0.0407
19.1	6	0.0028
20	28	0.0131
20.3	5	0.0023
21	8	0.0037
21.3	130	0.0607
22.3	171	0.0799
23.3	37	0.0173
24.3	11	0.0051
---------------------------
