# Supplementary material for: Population-scale whole genome sequencing identifies 271 highly polymorphic short tandem repeats from Japanese population
Source: Heliyon. 2018 May 22;4(5):e00625. doi: 10.1016/j.heliyon.2018.e00625 (PMC5986539; doi:10.1016/j.heliyon.2018.e00625)
Supplement: Supplementary Table 15 [file mmc20.xlsx]

## Sheet: chr12
Supplementary Table 15 Allele counts and frequencies of selected STR loci on chromosome 12.
repeat unit	allele counts	allele frequency		repeat unit	allele counts	allele frequency
chr12-hg19 10835808-10835845 [ATTT]9.2				chr12-hg19 128128173-128128210 [TTTTG]7.3
---------------------------				---------------------------
5.2	1	0.0005		6.2	2	0.0009
6.2	2	0.0009		6.3	2	0.0009
7.2	56	0.0262		7.2	542	0.2533
8.2	357	0.1668		7.3	546	0.2551
9.2	530	0.2477		8.2	5	0.0023
10.2	248	0.1159		8.3	2	0.0009
11.2	101	0.0472		9.2	11	0.0051
12.2	307	0.1435		9.3	9	0.0042
13.1	1	0.0005		10.2	203	0.0949
13.2	399	0.1864		10.3	248	0.1159
14.2	125	0.0584		11.2	192	0.0897
15.2	12	0.0056		11.3	354	0.1654
16.2	1	0.0005		12.2	7	0.0033
---------------------------				12.3	17	0.0079
				---------------------------
chr12-hg19 23177594-23177626 [TCTA]8.1
---------------------------
6.1	5	0.0023
8.1	652	0.3047
9.1	88	0.0411
10.1	71	0.0332
11.1	230	0.1075
11.2	1	0.0005
12.1	267	0.1248
13.1	439	0.2051
14.1	300	0.1402
15.1	80	0.0374
16.1	6	0.0028
17.1	1	0.0005
---------------------------
chr12-hg19 39924425-39924471 [TTAC]11.3
---------------------------
7.3	8	0.0037
8.3	390	0.1822
9.3	317	0.1481
10.3	301	0.1407
11.3	636	0.2972
12.3	295	0.1379
13.3	181	0.0846
14.3	11	0.0051
15.3	1	0.0005
---------------------------
chr12-hg19 42908690-42908742 [TCTA]13.1
---------------------------
6.1	1	0.0005
6.3	1	0.0005
7.1	534	0.2495
8.1	50	0.0234
9.1	2	0.0009
10.1	211	0.0986
10.2	1	0.0005
11.1	220	0.1028
11.2	1	0.0005
12	5	0.0023
12.1	365	0.1706
13	1	0.0005
13.1	388	0.1813
14	46	0.0215
14.1	205	0.0958
15	23	0.0107
15.1	69	0.0322
16	9	0.0042
16.1	4	0.0019
17	3	0.0014
17.1	1	0.0005
---------------------------
chr12-hg19 43428051-43428122 [CTTT]18
---------------------------
9	2	0.0009
10	6	0.0028
11	52	0.0243
11.1	4	0.0019
11.3	1	0.0005
12	107	0.05
12.3	1	0.0005
13	278	0.1299
13.1	3	0.0014
13.3	1	0.0005
14	300	0.1402
14.1	7	0.0033
15	470	0.2196
15.1	30	0.014
16	378	0.1766
16.1	22	0.0103
17	298	0.1393
17.1	7	0.0033
18	140	0.0654
19	30	0.014
20	3	0.0014
---------------------------
chr12-hg19 44101186-44101246 [TCTT]15.1
---------------------------
10.1	2	0.0009
11	3	0.0014
11.1	3	0.0014
12	20	0.0093
12.1	4	0.0019
13	4	0.0019
13.1	4	0.0019
14	2	0.0009
14.1	43	0.0201
15	150	0.0701
15.1	98	0.0458
15.2	1	0.0005
16	673	0.3145
16.1	268	0.1252
17	287	0.1341
17.1	125	0.0584
18	111	0.0519
18.1	77	0.036
19	107	0.05
19.1	40	0.0187
20	33	0.0154
20.1	10	0.0047
21	17	0.0079
21.1	1	0.0005
22	31	0.0145
23	13	0.0061
25	9	0.0042
26	4	0.0019
---------------------------
chr12-hg19 61636380-61636401 [TATG]5.2
---------------------------
1.1	14	0.0065
1.3	1	0.0005
4	317	0.1481
4.2	160	0.0748
5	320	0.1495
5.2	489	0.2285
6	170	0.0794
6.2	579	0.2706
7	89	0.0416
7.2	1	0.0005
---------------------------
chr12-hg19 66097139-66097177 [TTTA]9.3
---------------------------
6.2	12	0.0056
6.3	14	0.0065
7	6	0.0028
7.2	34	0.0159
7.3	28	0.0131
8.2	11	0.0051
8.3	6	0.0028
9	1	0.0005
9.3	3	0.0014
10	2	0.0009
10.2	1	0.0005
10.3	352	0.1645
11	448	0.2093
11.3	656	0.3065
12	114	0.0533
12.3	358	0.1673
13	3	0.0014
13.3	88	0.0411
14.3	3	0.0014
---------------------------
chr12-hg19 71624499-71624545 [AAAT]11.3
---------------------------
9.3	359	0.1678
10	586	0.2738
10.3	211	0.0986
11	353	0.165
11.3	498	0.2327
12	109	0.0509
12.3	20	0.0093
13	3	0.0014
14	1	0.0005
---------------------------
chr12-hg19 80351730-80351760 [TTTC]7.3
---------------------------
6.3	1	0.0005
7.1	1	0.0005
7.2	6	0.0028
7.3	532	0.2486
8.3	15	0.007
10.3	27	0.0126
11	8	0.0037
11.1	1	0.0005
11.2	1	0.0005
11.3	431	0.2014
12	5	0.0023
12.3	136	0.0636
13	7	0.0033
13.3	254	0.1187
14	1	0.0005
14.2	3	0.0014
14.3	314	0.1467
15	1	0.0005
15.1	1	0.0005
15.3	257	0.1201
16	1	0.0005
16.3	96	0.0449
17.3	31	0.0145
18.3	9	0.0042
19.3	1	0.0005
---------------------------
chr12-hg19 81927472-81927532 [ATCT]15.1
---------------------------
11.1	114	0.0533
12.1	419	0.1958
13.1	102	0.0477
14.1	76	0.0355
14.3	4	0.0019
15.1	576	0.2692
15.3	9	0.0042
16.1	432	0.2019
16.3	31	0.0145
17.1	285	0.1332
17.3	7	0.0033
18.1	82	0.0383
19.1	3	0.0014
---------------------------
chr12-hg19 90992901-90992977 [TTTC]19.1
---------------------------
12.3	2	0.0009
13.3	24	0.0112
14.1	1	0.0005
14.3	116	0.0542
15.1	1	0.0005
15.3	191	0.0893
16	9	0.0042
16.1	11	0.0051
16.3	471	0.2201
17	1	0.0005
17.1	79	0.0369
17.2	2	0.0009
17.3	478	0.2234
18	1	0.0005
18.1	195	0.0911
18.3	269	0.1257
19.1	101	0.0472
19.3	99	0.0463
20.1	39	0.0182
20.3	26	0.0121
21.1	18	0.0084
21.3	5	0.0023
22.1	1	0.0005
---------------------------
chr12-hg19 107674145-107674200 [AAAG]14
---------------------------
9	5	0.0023
10	218	0.1019
10.3	1	0.0005
11	180	0.0841
11.3	18	0.0084
12	561	0.2621
12.3	7	0.0033
13	221	0.1033
14	224	0.1047
15	447	0.2089
16	158	0.0738
17	81	0.0379
18	13	0.0061
19	6	0.0028
---------------------------
chr12-hg19 116185029-116185050 [AATA]5.2
---------------------------
5.2	259	0.121
6.2	543	0.2537
7.1	6	0.0028
7.2	416	0.1944
8	1	0.0005
8.2	161	0.0752
9.1	1	0.0005
9.2	533	0.2491
10.2	188	0.0879
11.2	32	0.015
---------------------------
chr12-hg19 116745075-116745112 [ATCT]9.2
---------------------------
8	1	0.0005
8.2	341	0.1593
9.2	76	0.0355
10.2	491	0.2294
11	1	0.0005
11.2	350	0.1636
12	1	0.0005
12.2	426	0.1991
13.2	103	0.0481
14.2	15	0.007
15.2	257	0.1201
16	1	0.0005
16.2	68	0.0318
17.2	9	0.0042
---------------------------
