# Supplementary material for: Population-scale whole genome sequencing identifies 271 highly polymorphic short tandem repeats from Japanese population
Source: Heliyon. 2018 May 22;4(5):e00625. doi: 10.1016/j.heliyon.2018.e00625 (PMC5986539; doi:10.1016/j.heliyon.2018.e00625)
Supplement: Supplementary Table 16 [file mmc21.xlsx]

## Sheet: chr13
Supplementary Table 16 Allele counts and frequencies of selected STR loci on chromosome 13.
repeat unit	allele counts	allele frequency		repeat unit	allele counts	allele frequency
chr13-hg19 57396850-57396909 [TCTT]15				chr13-hg19 28450231-28450253 [AAAAG]4.3
---------------------------				---------------------------
5.2	1	0.0005		4.3	3	0.0014
8.2	1	0.0005		5.3	433	0.2023
9	1	0.0005		6.3	40	0.0187
9.2	20	0.0093		7.3	443	0.207
10	130	0.0607		8.3	168	0.0785
11	46	0.0215		9.3	540	0.2523
11.2	2	0.0009		10.3	345	0.1612
12	62	0.029		11.3	125	0.0584
12.1	6	0.0028		12.3	37	0.0173
13	112	0.0523		13.3	4	0.0019
14	511	0.2388		14.3	2	0.0009
14.2	12	0.0056		---------------------------
15	511	0.2388
15.2	63	0.0294
16	180	0.0841		chr13-hg19 47193179-47193199 [TCTTT]4.1
16.2	129	0.0603		---------------------------
16.3	1	0.0005		0.4	6	0.0028
17	45	0.021		1.3	81	0.0379
17.2	183	0.0855		2.1	1	0.0005
18	4	0.0019		2.2	34	0.0159
18.2	92	0.043		3.1	238	0.1112
19.2	24	0.0112		3.2	34	0.0159
20.2	3	0.0014		4	132	0.0617
21.2	1	0.0005		4.1	778	0.3636
---------------------------				4.4	85	0.0397
				5	43	0.0201
				5.3	230	0.1075
chr13-hg19 65011637-65011657 [ATAG]5.1				5.4	1	0.0005
---------------------------				6.2	157	0.0734
0.3	10	0.0047		7.1	164	0.0766
1	1	0.0005		8	113	0.0528
1.1	227	0.1061		8.4	41	0.0192
1.3	18	0.0084		9.3	2	0.0009
2.1	11	0.0051		---------------------------
2.3	5	0.0023
3.1	4	0.0019
3.3	14	0.0065		chr13-hg19 86956106-86956169 [TATAT]12.4
4.1	188	0.0879		---------------------------
4.3	154	0.072		8.3	28	0.0131
5.1	410	0.1916		9.3	58	0.0271
5.3	347	0.1621		9.4	5	0.0023
6.1	292	0.1364		10.3	58	0.0271
6.2	1	0.0005		10.4	14	0.0065
6.3	204	0.0953		11.2	1	0.0005
7.1	104	0.0486		11.3	79	0.0369
7.3	114	0.0533		11.4	361	0.1687
8.1	22	0.0103		12.2	1	0.0005
8.3	10	0.0047		12.3	52	0.0243
9.1	3	0.0014		12.4	593	0.2771
10.1	1	0.0005		13.1	1	0.0005
---------------------------				13.3	19	0.0089
				13.4	320	0.1495
				14.3	11	0.0051
chr13-hg19 82722160-82722203 [TATC]11				14.4	250	0.1168
---------------------------				15.3	1	0.0005
5	1	0.0005		15.4	192	0.0897
7	3	0.0014		16.1	1	0.0005
8	543	0.2537		16.4	75	0.035
8.1	16	0.0075		17.4	16	0.0075
9	278	0.1299		18.4	3	0.0014
9.1	2	0.0009		19.4	1	0.0005
10	244	0.114		---------------------------
11	469	0.2192
12	442	0.2065
13	105	0.0491		chr13-hg19 110029162-110029219 [ATAAT]11.3
14	35	0.0164		---------------------------
15	2	0.0009		6	4	0.0019
---------------------------				6.2	28	0.0131
				6.3	1	0.0005
				7	1	0.0005
chr13-hg19 93393178-93393212 [TATG]8.3				7.3	3	0.0014
---------------------------				8.3	197	0.0921
6.1	28	0.0131		9.2	1	0.0005
6.3	461	0.2154		9.3	279	0.1304
7.1	52	0.0243		10.2	1	0.0005
7.3	15	0.007		10.3	416	0.1944
8.1	223	0.1042		11.3	443	0.207
8.2	1	0.0005		12.3	486	0.2271
8.3	689	0.322		13.3	225	0.1051
9	122	0.057		14.3	51	0.0238
9.1	67	0.0313		15.3	4	0.0019
9.3	230	0.1075		---------------------------
14.3	26	0.0121
15.1	9	0.0042
15.3	81	0.0379
16.1	19	0.0089
16.3	25	0.0117
17.1	15	0.007
17.3	56	0.0262
18.1	13	0.0061
18.3	5	0.0023
19.1	2	0.0009
20.1	1	0.0005
---------------------------
chr13-hg19 94686455-94686505 [GAAG]12.3
---------------------------
9.3	5	0.0023
10.3	30	0.014
11.3	315	0.1472
12.3	232	0.1084
13	4	0.0019
13.3	371	0.1734
14	112	0.0523
14.3	202	0.0944
15	17	0.0079
15.3	190	0.0888
16	1	0.0005
16.3	348	0.1626
17	5	0.0023
17.3	212	0.0991
18	1	0.0005
18.3	88	0.0411
19.3	7	0.0033
---------------------------
