# Supplementary material for: Population-scale whole genome sequencing identifies 271 highly polymorphic short tandem repeats from Japanese population
Source: Heliyon. 2018 May 22;4(5):e00625. doi: 10.1016/j.heliyon.2018.e00625 (PMC5986539; doi:10.1016/j.heliyon.2018.e00625)
Supplement: Supplementary Table 17 [file mmc22.xlsx]

## Sheet: chr14
Supplementary Table 17 Allele counts and frequencies of selected STR loci on chromosome 14.
repeat unit	allele counts	allele frequency		repeat unit	allele counts	allele frequency
chr14-hg19 19607348-19607386 [AAAT]9.3				chr14-hg19 31980490-31980556 [TTCTC]13.2
---------------------------				---------------------------
2.3	1	0.0005		6.2	3	0.0014
4.3	217	0.1014		7.2	653	0.3051
6.3	285	0.1332		8.2	24	0.0112
7.3	433	0.2023		9.2	4	0.0019
8.3	110	0.0514		10.2	117	0.0547
9.3	540	0.2523		11.2	169	0.079
10.3	315	0.1472		12.2	279	0.1304
11.3	142	0.0664		13.2	257	0.1201
12.3	96	0.0449		14.2	195	0.0911
13.3	1	0.0005		15.2	139	0.065
---------------------------				16.2	111	0.0519
				17.2	108	0.0505
				18.2	64	0.0299
chr14-hg19 33753971-33754018 [TATC]12				19.2	12	0.0056
---------------------------				20.2	3	0.0014
4	1	0.0005		23.2	2	0.0009
5	5	0.0023		---------------------------
6	202	0.0944
7	435	0.2033
8	250	0.1168
9	223	0.1042
10	505	0.236
11	452	0.2112
12	61	0.0285
13	6	0.0028
---------------------------
chr14-hg19 39416862-39416896 [GATA]8.3
---------------------------
4	1	0.0005
4.3	4	0.0019
5.3	2	0.0009
6.3	482	0.2252
7.3	296	0.1383
8.3	304	0.1421
9.3	510	0.2383
10.3	413	0.193
11.3	90	0.0421
12.3	35	0.0164
13.3	3	0.0014
---------------------------
chr14-hg19 41415668-41415710 [TAGA]10.3
---------------------------
5.2	1	0.0005
7.2	1	0.0005
8.2	1	0.0005
8.3	2	0.0009
10.3	175	0.0818
11.3	70	0.0327
12.3	64	0.0299
13.3	81	0.0379
14.3	282	0.1318
15.3	73	0.0341
16.3	34	0.0159
17.3	66	0.0308
18.3	354	0.1654
19.3	498	0.2327
20.3	342	0.1598
21.3	84	0.0393
22.3	12	0.0056
---------------------------
chr14-hg19 53950545-53950606 [TTTC]15.2
---------------------------
4.1	1	0.0005
12	7	0.0033
12.2	9	0.0042
13.2	9	0.0042
14	11	0.0051
14.1	1	0.0005
14.2	100	0.0467
15	8	0.0037
15.2	172	0.0804
16	5	0.0023
16.2	315	0.1472
16.3	6	0.0028
17	2	0.0009
17.2	287	0.1341
17.3	55	0.0257
18.2	215	0.1005
18.3	62	0.029
19.1	1	0.0005
19.2	282	0.1318
19.3	57	0.0266
20.2	217	0.1014
20.3	63	0.0294
21.2	125	0.0584
21.3	33	0.0154
22	1	0.0005
22.2	52	0.0243
22.3	7	0.0033
23.2	22	0.0103
23.3	4	0.0019
24.2	10	0.0047
25.2	1	0.0005
---------------------------
chr14-hg19 64462440-64462485 [TATC]11.2
---------------------------
6.2	647	0.3023
7.2	257	0.1201
8.2	4	0.0019
9.2	2	0.0009
10.2	138	0.0645
11.2	107	0.05
12.2	464	0.2168
13.2	264	0.1234
14.2	215	0.1005
15.2	34	0.0159
16.2	6	0.0028
18.2	2	0.0009
---------------------------
chr14-hg19 68857854-68857921 [TCTT]17
---------------------------
11	1	0.0005
12	3	0.0014
12.1	1	0.0005
13	1	0.0005
13.3	2	0.0009
14	3	0.0014
15	64	0.0299
16	387	0.1808
16.3	3	0.0014
17	339	0.1584
17.3	3	0.0014
18	399	0.1864
18.3	1	0.0005
19	334	0.1561
20	314	0.1467
21	160	0.0748
22	103	0.0481
23	19	0.0089
24	3	0.0014
---------------------------
chr14-hg19 78588181-78588247 [TTTC]16.3
---------------------------
9.3	1	0.0005
10.3	5	0.0023
11.3	3	0.0014
12.3	3	0.0014
13.3	48	0.0224
14.3	137	0.064
15.3	364	0.1701
16.3	480	0.2243
17.3	245	0.1145
18.3	167	0.078
19.3	277	0.1294
20.3	234	0.1093
21.3	106	0.0495
22.3	50	0.0234
23.3	16	0.0075
24.3	2	0.0009
25.3	2	0.0009
---------------------------
chr14-hg19 78656954-78656998 [ATTT]11.1
---------------------------
5.1	1	0.0005
6.1	444	0.2075
7.1	15	0.007
8.1	511	0.2388
9.1	55	0.0257
10.1	51	0.0238
11.1	409	0.1911
12.1	215	0.1005
13	1	0.0005
13.1	415	0.1939
14.1	20	0.0093
15.1	3	0.0014
---------------------------
chr14-hg19 87775571-87775613 [ATCT]10.3
---------------------------
7.3	215	0.1005
8.3	27	0.0126
9.3	421	0.1967
10.2	1	0.0005
10.3	360	0.1682
11.2	2	0.0009
11.3	422	0.1972
12.2	1	0.0005
12.3	356	0.1664
13.3	216	0.1009
14.3	99	0.0463
15.3	16	0.0075
16.3	2	0.0009
17.3	2	0.0009
---------------------------
chr14-hg19 88149739-88149783 [TGTA]11.1
---------------------------
6.3	209	0.0977
7.1	486	0.2271
7.3	419	0.1958
8.1	69	0.0322
8.3	89	0.0416
9.1	9	0.0042
9.3	1	0.0005
10.1	124	0.0579
11.1	605	0.2827
11.3	1	0.0005
12.1	117	0.0547
13.1	11	0.0051
---------------------------
chr14-hg19 89456990-89457029 [TATC]10
---------------------------
4	2	0.0009
5	11	0.0051
5.3	1	0.0005
6	622	0.2907
7	280	0.1308
8	257	0.1201
9	241	0.1126
10	276	0.129
10.3	1	0.0005
11	356	0.1664
12	85	0.0397
13	7	0.0033
14	1	0.0005
---------------------------
chr14-hg19 95326741-95326782 [TTTC]10.2
---------------------------
2.1	1	0.0005
6.2	13	0.0061
8.2	1	0.0005
9.2	12	0.0056
10.2	251	0.1173
11.2	327	0.1528
12.2	292	0.1364
13.2	132	0.0617
14.2	352	0.1645
15.2	257	0.1201
16.2	264	0.1234
17.2	168	0.0785
18.2	47	0.022
19.2	16	0.0075
20.2	7	0.0033
---------------------------
