# Supplementary material for: Population-scale whole genome sequencing identifies 271 highly polymorphic short tandem repeats from Japanese population
Source: Heliyon. 2018 May 22;4(5):e00625. doi: 10.1016/j.heliyon.2018.e00625 (PMC5986539; doi:10.1016/j.heliyon.2018.e00625)
Supplement: Supplementary Table 18 [file mmc23.xlsx]

## Sheet: chr15
Supplementary Table 18 Allele counts and frequencies of selected STR loci on chromosome 15.
repeat unit	allele counts	allele frequency		repeat unit	allele counts	allele frequency
chr15-hg19 21027014-21027124 [AAAG]27.3				chr15-hg19 71980989-71981041 [TTGTT]10.3
---------------------------				---------------------------
17	52	0.0243		8.1	1	0.0005
18.1	17	0.0079		9	7	0.0033
19	1	0.0005		9.2	162	0.0757
19.1	506	0.2364		9.3	2	0.0009
19.2	2	0.0009		9.4	347	0.1621
20.3	2	0.0009		10	222	0.1037
21.1	34	0.0159		10.1	208	0.0972
21.2	1	0.0005		10.2	24	0.0112
21.3	232	0.1084		10.3	413	0.193
22.2	4	0.0019		10.4	216	0.1009
23.2	157	0.0734		11	267	0.1248
23.3	106	0.0495		11.2	241	0.1126
24.2	345	0.1612		11.4	21	0.0098
24.3	46	0.0215		12.1	9	0.0042
25.2	15	0.007		---------------------------
25.3	549	0.2565
26.1	1	0.0005
26.2	4	0.0019
26.3	53	0.0248
27.3	2	0.0009
28	4	0.0019
28.3	7	0.0033
---------------------------
chr15-hg19 27390752-27390811 [CTAT]15
---------------------------
7.2	1	0.0005
9.3	1	0.0005
10	1	0.0005
11	13	0.0061
12	4	0.0019
13	28	0.0131
14	209	0.0977
15	402	0.1879
16	576	0.2692
17	344	0.1607
17.3	1	0.0005
18	81	0.0379
18.3	6	0.0028
19	25	0.0117
19.3	38	0.0178
20.3	61	0.0285
21	1	0.0005
21.3	116	0.0542
22.3	88	0.0411
23.3	103	0.0481
25.3	25	0.0117
26.3	16	0.0075
---------------------------
chr15-hg19 35981660-35981719 [TATC]15
---------------------------
9	3	0.0014
10	532	0.2486
11	201	0.0939
12	57	0.0266
13	349	0.1631
14	408	0.1907
15	304	0.1421
16	246	0.115
17	34	0.0159
18	5	0.0023
19	1	0.0005
---------------------------
chr15-hg19 46374109-46374164 [TATC]14
---------------------------
8	1	0.0005
9	1	0.0005
10.3	1	0.0005
11	58	0.0271
11.3	2	0.0009
12	239	0.1117
12.3	1	0.0005
13	348	0.1626
14	221	0.1033
15	80	0.0374
16	413	0.193
17	484	0.2262
18	247	0.1154
19	33	0.0154
20	10	0.0047
21	1	0.0005
---------------------------
chr15-hg19 74961071-74961106 [GAAA]9
---------------------------
4.2	3	0.0014
5.2	4	0.0019
6.2	5	0.0023
7	1	0.0005
7.2	4	0.0019
8	26	0.0121
8.2	7	0.0033
9	264	0.1234
9.2	3	0.0014
10	622	0.2907
10.2	1	0.0005
11	179	0.0836
12	38	0.0178
13	29	0.0136
14	230	0.1075
15	278	0.1299
16	216	0.1009
17	172	0.0804
18	49	0.0229
19	5	0.0023
20	4	0.0019
---------------------------
