# Supplementary material for: Population-scale whole genome sequencing identifies 271 highly polymorphic short tandem repeats from Japanese population
Source: Heliyon. 2018 May 22;4(5):e00625. doi: 10.1016/j.heliyon.2018.e00625 (PMC5986539; doi:10.1016/j.heliyon.2018.e00625)
Supplement: Supplementary Table 19 [file mmc24.xlsx]

## Sheet: chr16
Supplementary Table 19 Allele counts and frequencies of selected STR loci on chromosome 16.
repeat unit	allele counts	allele frequency		repeat unit	allele counts	allele frequency
chr16-hg19 33693997-33694049 [TTAT]13.1				chr16-hg19 63313360-63313421 [TATTT]12.2
---------------------------				---------------------------
6.3	157	0.0734		3.1	1	0.0005
7.3	1	0.0005		9.2	27	0.0126
8.3	123	0.0575		10.1	404	0.1888
9.3	326	0.1523		10.2	2	0.0009
10.1	2	0.0009		11.1	8	0.0037
10.3	2	0.0009		11.2	525	0.2453
11.1	597	0.279		12.2	85	0.0397
11.3	1	0.0005		13.2	217	0.1014
12.1	95	0.0444		14.2	324	0.1514
13.1	490	0.229		14.6	6	0.0028
14.1	273	0.1276		15.2	358	0.1673
15	1	0.0005		16.2	165	0.0771
15.1	70	0.0327		17.2	18	0.0084
16.1	2	0.0009		---------------------------
---------------------------
chr16-hg19 47239740-47239800 [TATC]15.1
---------------------------
8.1	1	0.0005
9.1	1	0.0005
10.1	3	0.0014
11.1	353	0.165
12.1	381	0.178
13.1	387	0.1808
14.1	470	0.2196
14.3	1	0.0005
15.1	356	0.1664
16.1	140	0.0654
17.1	42	0.0196
18.1	4	0.0019
20.1	1	0.0005
---------------------------
