# Supplementary material for: Population-scale whole genome sequencing identifies 271 highly polymorphic short tandem repeats from Japanese population
Source: Heliyon. 2018 May 22;4(5):e00625. doi: 10.1016/j.heliyon.2018.e00625 (PMC5986539; doi:10.1016/j.heliyon.2018.e00625)
Supplement: Supplementary Table 20 [file mmc25.xlsx]

## Sheet: chr17
Supplementary Table 20 Allele counts and frequencies of selected STR loci on chromosome 17.
repeat unit	allele counts	allele frequency		repeat unit	allele counts	allele frequency
chr17-hg19 13174182-13174219 [AAAT]9.2				chr17-hg19 14458144-14458208 [TTTTC]
---------------------------				---------------------------
8.2	197	0.0921		9.1	1	0.0005
8.3	44	0.0206		9.4	6	0.0028
9.1	1	0.0005		10	16	0.0075
9.2	619	0.2893		10.2	1	0.0005
9.3	10	0.0047		10.3	2	0.0009
10.2	9	0.0042		10.4	637	0.2977
10.3	3	0.0014		11	27	0.0126
11.2	188	0.0879		11.1	4	0.0019
11.3	90	0.0421		11.4	7	0.0033
12.2	563	0.2631		12	407	0.1902
12.3	317	0.1481		12.1	3	0.0014
13.2	64	0.0299		12.4	1	0.0005
13.3	28	0.0131		13	375	0.1752
14.2	5	0.0023		13.1	1	0.0005
14.3	2	0.0009		13.4	1	0.0005
---------------------------				14	148	0.0692
				14.4	3	0.0014
				15	120	0.0561
chr17-hg19 14593456-14593506 [TTCT]12.3				16	231	0.1079
---------------------------				16.1	1	0.0005
8.3	42	0.0196		17	142	0.0664
9.3	116	0.0542		18	5	0.0023
10.3	10	0.0047		19	1	0.0005
11.3	246	0.115		---------------------------
12.3	512	0.2393
13.3	678	0.3168
14.3	246	0.115
15.3	226	0.1056
16.3	41	0.0192
17.3	23	0.0107
---------------------------
chr17-hg19 38971784-38971836 [TATC]13.1
---------------------------
5.1	28	0.0131
6.1	86	0.0402
7.1	14	0.0065
10.1	1	0.0005
11.1	81	0.0379
12.1	413	0.193
13.1	373	0.1743
14.1	489	0.2285
15.1	514	0.2402
16.1	69	0.0322
17.1	6	0.0028
19.1	7	0.0033
20.1	35	0.0164
21.1	19	0.0089
22.1	4	0.0019
23.1	1	0.0005
---------------------------
chr17-hg19 49769697-49769786 [TCTA]22.2
---------------------------
16.2	1	0.0005
16.3	9	0.0042
17.2	25	0.0117
17.3	10	0.0047
18.2	185	0.0864
18.3	101	0.0472
19.2	171	0.0799
19.3	295	0.1379
20.2	269	0.1257
20.3	333	0.1556
21.2	275	0.1285
21.3	182	0.085
22.2	141	0.0659
22.3	80	0.0374
23.2	38	0.0178
23.3	16	0.0075
24.2	9	0.0042
---------------------------
chr17-hg19 54095087-54095147 [TTTC]15.1
---------------------------
7.1	1	0.0005
8.1	1	0.0005
9	1	0.0005
9.1	112	0.0523
10.1	19	0.0089
11	128	0.0598
11.1	50	0.0234
12	28	0.0131
12.1	304	0.1421
13	14	0.0065
13.1	667	0.3117
14	17	0.0079
14.1	348	0.1626
15	38	0.0178
15.1	195	0.0911
16	36	0.0168
16.1	131	0.0612
17	7	0.0033
17.1	33	0.0154
18.1	10	0.0047
---------------------------
