# Supplementary material for: Population-scale whole genome sequencing identifies 271 highly polymorphic short tandem repeats from Japanese population
Source: Heliyon. 2018 May 22;4(5):e00625. doi: 10.1016/j.heliyon.2018.e00625 (PMC5986539; doi:10.1016/j.heliyon.2018.e00625)
Supplement: Supplementary Table 21 [file mmc26.xlsx]

## Sheet: chr18
Supplementary Table 21 Allele counts and frequencies of selected STR loci on chromosome 18.
repeat unit	allele counts	allele frequency		repeat unit	allele counts	allele frequency
chr18-hg19 1572047-1572105 [TCTA]14.3				chr18-hg19 10795313-10795409 [TATTT]19.2
---------------------------				---------------------------
12	1	0.0005		9.4	232	0.1084
13	8	0.0037		10.1	1	0.0005
14.3	276	0.129		10.2	5	0.0023
15.3	5	0.0023		10.4	81	0.0379
16.3	244	0.114		11.2	7	0.0033
17.3	262	0.1224		11.4	189	0.0883
18.3	134	0.0626		12.2	183	0.0855
19.3	391	0.1827		12.4	293	0.1369
20.3	483	0.2257		13	1	0.0005
21.3	286	0.1336		13.2	25	0.0117
22.3	47	0.022		13.3	2	0.0009
23.3	3	0.0014		13.4	299	0.1397
---------------------------				14	1	0.0005
				14.4	516	0.2411
				15	1	0.0005
chr18-hg19 33684887-33684951 [TATC]16.1				15.4	151	0.0706
---------------------------				16.4	13	0.0061
14.1	15	0.007		18.2	3	0.0014
15.1	215	0.1005		19.2	94	0.0439
16	1	0.0005		20.2	29	0.0136
16.1	343	0.1603		21.2	13	0.0061
17	68	0.0318		22.2	1	0.0005
17.1	389	0.1818		---------------------------
18	309	0.1444
18.1	213	0.0995
19	297	0.1388		chr18-hg19 28042576-28042633 [AAAAG]11.3
19.1	99	0.0463		---------------------------
20	146	0.0682		8.1	3	0.0014
20.1	7	0.0033		8.3	1	0.0005
21	32	0.015		9.1	358	0.1673
21.1	1	0.0005		9.2	8	0.0037
22	5	0.0023		9.3	64	0.0299
---------------------------				10.1	92	0.043
				10.3	28	0.0131
				11.1	26	0.0121
chr18-hg19 69393763-69393825 [GATA]15.3				11.3	178	0.0832
---------------------------				12.1	64	0.0299
5	342	0.1598		12.3	302	0.1411
7	13	0.0061		12.4	1	0.0005
10	47	0.022		13	1	0.0005
11	89	0.0416		13.1	210	0.0981
12	219	0.1023		13.3	329	0.1537
12.3	34	0.0159		14	1	0.0005
13	172	0.0804		14.1	160	0.0748
13.3	168	0.0785		14.3	61	0.0285
14	73	0.0341		14.4	1	0.0005
14.3	550	0.257		15.1	116	0.0542
15	3	0.0014		15.3	5	0.0023
15.3	346	0.1617		16.1	83	0.0388
16.3	76	0.0355		16.2	1	0.0005
17.3	8	0.0037		16.3	9	0.0042
---------------------------				17.1	34	0.0159
				17.3	3	0.0014
				18.3	1	0.0005
				---------------------------
				chr18-hg19 58935659-58935703 [ATATA]9
				---------------------------
				7	92	0.043
				8	46	0.0215
				9	219	0.1023
				10	484	0.2262
				11	503	0.235
				12	479	0.2238
				13	218	0.1019
				14	89	0.0416
				15	10	0.0047
				---------------------------
