# Supplementary material for: Population-scale whole genome sequencing identifies 271 highly polymorphic short tandem repeats from Japanese population
Source: Heliyon. 2018 May 22;4(5):e00625. doi: 10.1016/j.heliyon.2018.e00625 (PMC5986539; doi:10.1016/j.heliyon.2018.e00625)
Supplement: Supplementary Table 22 [file mmc27.xlsx]

## Sheet: chr20
Supplementary Table 22 Allele counts and frequencies of selected STR loci on chromosome 20.
repeat unit	allele counts	allele frequency		repeat unit	allele counts	allele frequency
chr20-hg19 7087330-7087344 [TATG]3.3				chr20-hg19 714218-714248 [AAAAC]6.1
---------------------------				---------------------------
0.1	27	0.0126		4	41	0.0192
0.3	563	0.2631		4.1	65	0.0304
1.1	80	0.0374		5	381	0.178
1.3	17	0.0079		5.1	506	0.2364
2.1	103	0.0481		6	175	0.0818
2.3	94	0.0439		6.1	580	0.271
3.1	207	0.0967		7	2	0.0009
3.2	1	0.0005		7.1	11	0.0051
3.3	503	0.235		8	34	0.0159
4.1	243	0.1136		8.1	262	0.1224
4.3	178	0.0832		9	6	0.0028
5.1	94	0.0439		9.1	77	0.036
5.3	17	0.0079		---------------------------
6.1	7	0.0033
6.3	3	0.0014
8.3	1	0.0005		chr20-hg19 11570703-11570754 [ATTAT]10.2
10.3	1	0.0005		---------------------------
11.1	1	0.0005		7.2	366	0.171
---------------------------				8.2	2	0.0009
				9.2	39	0.0182
				10.2	476	0.2224
chr20-hg19 8522197-8522255 [GAAA]14.3				11.2	549	0.2565
---------------------------				12.2	264	0.1234
9.3	17	0.0079		13.2	129	0.0603
11.2	2	0.0009		14.1	1	0.0005
12.3	349	0.1631		14.2	41	0.0192
13.3	174	0.0813		15.2	5	0.0023
14.3	366	0.171		17.2	18	0.0084
15.3	264	0.1234		18.2	188	0.0879
16.3	352	0.1645		19.2	61	0.0285
17.3	287	0.1341		20.2	1	0.0005
18.3	194	0.0907		---------------------------
19.3	85	0.0397
20.3	42	0.0196
21.3	7	0.0033
22.3	1	0.0005
---------------------------
chr20-hg19 10597035-10597082 [AAAT]12
---------------------------
6.3	314	0.1467
7	1	0.0005
7.3	9	0.0042
8.3	446	0.2084
9	5	0.0023
9.3	20	0.0093
10	1	0.0005
10.2	3	0.0014
10.3	396	0.185
11	45	0.021
11.1	1	0.0005
11.3	308	0.1439
12	535	0.25
12.1	3	0.0014
12.3	7	0.0033
13	44	0.0206
14	2	0.0009
---------------------------
chr20-hg19 12062038-12062103 [TATC]16.2
---------------------------
11.2	2	0.0009
12.2	3	0.0014
13.2	6	0.0028
14.1	2	0.0009
14.2	113	0.0528
15.1	2	0.0009
15.2	475	0.222
16.1	37	0.0173
16.2	353	0.165
17.1	234	0.1093
17.2	190	0.0888
18.1	404	0.1888
18.2	101	0.0472
19.1	173	0.0808
19.2	26	0.0121
20.1	9	0.0042
20.2	4	0.0019
21.1	2	0.0009
21.2	3	0.0014
24.3	1	0.0005
---------------------------
chr20-hg19 16985116-16985177 [AGAA]15.2
---------------------------
8.2	1	0.0005
9.2	8	0.0037
10.2	334	0.1561
11	1	0.0005
11.2	202	0.0944
11.3	1	0.0005
12.2	494	0.2308
13.2	184	0.086
14	1	0.0005
14.2	336	0.157
15.2	348	0.1626
16.2	166	0.0776
17.2	55	0.0257
18.2	9	0.0042
---------------------------
chr20-hg19 32133236-32133279 [TCTT]11
---------------------------
7	2	0.0009
7.1	1	0.0005
9	54	0.0252
9.1	13	0.0061
10	22	0.0103
10.1	3	0.0014
10.2	1	0.0005
11	650	0.3037
11.1	285	0.1332
12	188	0.0879
12.1	47	0.022
13	37	0.0173
13.1	12	0.0056
14	52	0.0243
14.1	6	0.0028
15	247	0.1154
15.1	29	0.0136
16	212	0.0991
16.1	12	0.0056
17	105	0.0491
17.1	5	0.0023
18	87	0.0407
19	42	0.0196
20	14	0.0065
21	12	0.0056
22	2	0.0009
---------------------------
chr20-hg19 60532324-60532361 [AGAT]9.2
---------------------------
1.2	15	0.007
2.2	1	0.0005
8	2	0.0009
9.2	685	0.3201
10.2	10	0.0047
11	76	0.0355
11.2	39	0.0182
12	7	0.0033
12.2	3	0.0014
13	1	0.0005
13.2	22	0.0103
14	128	0.0598
14.2	319	0.1491
15	43	0.0201
15.2	414	0.1935
16	30	0.014
16.2	263	0.1229
17	6	0.0028
17.2	69	0.0322
18.2	7	0.0033
---------------------------
