# Supplementary material for: Population-scale whole genome sequencing identifies 271 highly polymorphic short tandem repeats from Japanese population
Source: Heliyon. 2018 May 22;4(5):e00625. doi: 10.1016/j.heliyon.2018.e00625 (PMC5986539; doi:10.1016/j.heliyon.2018.e00625)
Supplement: Supplementary Table 23 [file mmc28.xlsx]

## Sheet: chr21
Supplementary Table 23 Allele counts and frequencies of selected STR loci on chromosome 21.
repeat unit	allele counts	allele frequency		repeat unit	allele counts	allele frequency
chr21-hg19 14373444-14373517 [AAAG]18.2				chr21-hg19 11108456-11108513 [AAAAT]11.3
---------------------------				---------------------------
14.2	7	0.0033		6.3	20	0.0093
15.2	38	0.0178		7.3	14	0.0065
15.3	20	0.0093		8.3	35	0.0164
16.2	87	0.0407		8.4	3	0.0014
16.3	3	0.0014		9.3	336	0.157
17.2	345	0.1612		10.3	69	0.0322
17.3	8	0.0037		11.3	258	0.1206
18.2	265	0.1238		12.1	1	0.0005
18.3	51	0.0238		12.3	463	0.2164
19.2	215	0.1005		13.1	2	0.0009
19.3	160	0.0748		13.3	151	0.0706
20.2	96	0.0449		14.1	66	0.0308
20.3	289	0.135		14.3	45	0.021
21	1	0.0005		15.1	259	0.121
21.2	35	0.0164		15.3	11	0.0051
21.3	193	0.0902		16.1	292	0.1364
22.2	14	0.0065		16.3	18	0.0084
22.3	145	0.0678		17.1	35	0.0164
23.2	23	0.0107		17.3	16	0.0075
23.3	43	0.0201		18.1	1	0.0005
24.2	36	0.0168		18.3	33	0.0154
24.3	10	0.0047		19.3	9	0.0042
25.2	7	0.0033		20.3	2	0.0009
25.3	1	0.0005		21.3	1	0.0005
26.2	27	0.0126		---------------------------
26.3	2	0.0009
27.2	19	0.0089
---------------------------				chr21-hg19 21601858-21601915 [TTTCT]11.3
				---------------------------
				6.3	3	0.0014
chr21-hg19 24545922-24545936 [TGTA]3.3				7.2	1	0.0005
---------------------------				7.3	308	0.1439
1.1	1	0.0005		8.3	47	0.022
2.3	1	0.0005		9.3	108	0.0505
3.3	672	0.314		10.3	479	0.2238
4.1	4	0.0019		11.3	239	0.1117
4.3	206	0.0963		12.2	1	0.0005
5.1	33	0.0154		12.3	288	0.1346
5.3	137	0.064		13.3	227	0.1061
6.1	58	0.0271		14.2	2	0.0009
6.3	227	0.1061		14.3	365	0.1706
7.1	80	0.0374		14.4	1	0.0005
7.3	208	0.0972		15.3	53	0.0248
8.1	99	0.0463		16.3	14	0.0065
8.3	75	0.035		17.3	2	0.0009
9.1	153	0.0715		18.3	1	0.0005
9.3	139	0.065		19.3	1	0.0005
10.1	36	0.0168		---------------------------
10.3	2	0.0009
11.1	1	0.0005
11.3	4	0.0019		chr21-hg19 31106665-31106744 [CTTTT]16
12.1	3	0.0014		---------------------------
12.3	1	0.0005		7	1	0.0005
---------------------------				8	30	0.014
				9	92	0.043
				9.4	1	0.0005
				10	575	0.2687
				10.4	1	0.0005
				11	242	0.1131
				12	146	0.0682
				13	325	0.1519
				14	287	0.1341
				15	272	0.1271
				16	100	0.0467
				17	45	0.021
				18	21	0.0098
				20	1	0.0005
				23	1	0.0005
				---------------------------
